# Supplementary material for: Fine-scale population structure and demographic history of British Pakistanis
Source: Nat Commun. 2021 Dec 10;12:7189. doi: 10.1038/s41467-021-27394-2 (PMC8664933; doi:10.1038/s41467-021-27394-2)
Supplement: Supplementary file 3 — Supplementary Data 1 [file 41467_2021_27394_MOESM3_ESM.xlsx]

## Sheet: Supplementary Data 1
Supplementary Data 1. Number of BiB samples by dataset and self-declared ethnicity.
Ethnicity	Total number of samples
Pakistani
CoreExome (array)	5669
GSA (array)	1511
Whole-exome sequencing (WES)	2484
White British
CoreExome (array)	5102
GSA (array)	1716
Whole-exome sequencing (WES)	6
Bangladeshi
CoreExome (array)	269
GSA (array)	102
Whole-exome sequencing (WES)	7
Black
CoreExome (array)	240
GSA (array)	99
Whole-exome sequencing (WES)	0
Indian
CoreExome (array)	507
GSA (array)	160
Whole-exome sequencing (WES)	67
Mixed-White and Black
CoreExome (array)	122
GSA (array)	44
Whole-exome sequencing (WES)	0
Mixed-White and South Asian
CoreExome (array)	63
GSA (array)	23
Whole-exome sequencing (WES)	0
Missing
CoreExome (array)	1996
GSA (array)	487
Whole-exome sequencing (WES)	209
Other
CoreExome (array)	299
GSA (array)	153
Whole-exome sequencing (WES)	10
White Other
CoreExome (array)	353
GSA (array)	103
Whole-exome sequencing (WES)	1
