# Supplementary material for: Fine-scale population structure and demographic history of British Pakistanis
Source: Nat Commun. 2021 Dec 10;12:7189. doi: 10.1038/s41467-021-27394-2 (PMC8664933; doi:10.1038/s41467-021-27394-2)
Supplement: Supplementary file 4 — Supplementary Data 2 [file 41467_2021_27394_MOESM4_ESM.xlsx]

## Sheet: Supplementary Data 2
Supplementary Data 2. Number of Pakistani and white British samples by dataset with participant information (mother/father/child), before outlier removal.
Ethnicity	Mother	Father	Child	Total number of samples
Pakistani	3682	243	3294	7180
CoreExome	3081	0	2588	5669
GSA	601	243	667	1511
WES	2350	0	134	2484
White British	3558	496	2853	6818
CoreExome	2873	0	2229	5102
GSA	636	496	584	1716
WES	6	0	0	6
