# Supplementary material for: Fine-scale population structure and demographic history of British Pakistanis
Source: Nat Commun. 2021 Dec 10;12:7189. doi: 10.1038/s41467-021-27394-2 (PMC8664933; doi:10.1038/s41467-021-27394-2)
Supplement: Supplementary file 5 — Supplementary Data 3 [file 41467_2021_27394_MOESM5_ESM.xlsx]

## Sheet: Supplementary Data 3
Supplementary Data 3. Number of Pakistani mothers and fathers (after sample QC) with self-declared subgroup information before and after removing relatives using the KING PropIBD filter.
Self-reported biraderi	Total number of mothers (CoreExome)	Number of unrelated mothers (CoreExome)	Number of fathers (GSA)	Number of unrelated fathers (GSA)
Abbasi	6	5	0	0
Alvi	2	2	0	0
Ansari	4	4	0	0
Arain	29	26	2	2
Awaan	54	38	6	6
Bains	179	104	15	15
Baloch	4	3	1	1
Bhans	3	2	1	1
Bhatti	42	31	4	3
Chachi	14	13	1	1
Chatha	4	2	0	0
Cheer	1	1	0	0
Choudhry	215	159	16	16
Darr	3	3	0	0
Darzi	1	1	0	0
Durrani	1	1	1	1
Gujjar	59	43	6	5
Janjua	12	9	1	1
Jatt	358	261	20	20
Kapoor	1	1	0	0
Kashmiri	142	103	6	6
Kayani	1	1	1	1
Khankhel	3	2	0	0
Khawaja	11	7	0	0
Khokhar	6	4	1	1
Kumhar	15	7	1	1
Machhi	4	2	1	1
Mahar	2	2	0	0
Malik	52	38	2	2
Memon	2	2	0	0
Mian	1	1	1	1
Mir	1	1	0	0
Mirza	8	7	4	4
Mistri	16	11	1	1
Mochi	1	1	0	0
Mughal	129	88	11	11
Nai	6	4	2	2
Patel	1	1	0	0
Pathan	362	249	26	25
Qasabi	35	22	5	5
Qazi	5	4	0	0
Qureshi	42	30	3	3
Rai	8	8	0	0
Rajput	354	240	24	23
Rana	1	1	0	0
Rehmani	4	2	0	0
Sardarr	2	2	0	0
Sehgal	3	3	0	0
Shah	6	5	0	0
Sheikh	38	33	2	2
Syed	67	55	3	3
Tanoli	1	1	1	1
Tarheli	1	1	0	0
Viraj	1	1	0	0
Waraich	2	2	0	0
Zamindaar	1	1	0	0
Missing	755	549	66	63
Total samples	3081	2200	235	228
