# Supplementary material for: Fine-scale population structure and demographic history of British Pakistanis
Source: Nat Commun. 2021 Dec 10;12:7189. doi: 10.1038/s41467-021-27394-2 (PMC8664933; doi:10.1038/s41467-021-27394-2)
Supplement: Supplementary file 6 — Supplementary Data 4 [file 41467_2021_27394_MOESM6_ESM.xlsx]

## Sheet: Supplementary Data 4
Supplementary Data 4. Outgroup f3-statistics results for Bradford subgroups compared to modern and ancient samples from different archaeological periods and locations. Source1: Bradford subgroups. Source2: Representative modern or ancient sample from each archaelogical time period. These include representative populations that are proxies for the ANI (Uttar Pradesh Brahmins, Kalash, Sindhi, Patha…
Source1	Source2	Target	f3	std	Z-score	SNP	Archaeological Period	Archaelogical Time	Location	Region
ARAIN	Russia_Yamnaya_Samara	Mbuti	0.125272	0.001526	82.072	41032	BA	3300-2700 BCE	Samara, Eastern Orenburg, Pre-Ural steppe, Ishkinovka I	Russia
AWAAN	Russia_Yamnaya_Samara	Mbuti	0.12473	0.001517	82.222	41034	BA	3300-2700 BCE	Samara, Eastern Orenburg, Pre-Ural steppe, Ishkinovka I	Russia
BAINS	Russia_Yamnaya_Samara	Mbuti	0.124304	0.001479	84.034	41035	BA	3300-2700 BCE	Samara, Eastern Orenburg, Pre-Ural steppe, Ishkinovka I	Russia
BHATTI	Russia_Yamnaya_Samara	Mbuti	0.124032	0.001494	82.998	41032	BA	3300-2700 BCE	Samara, Eastern Orenburg, Pre-Ural steppe, Ishkinovka I	Russia
CHOUDHRY	Russia_Yamnaya_Samara	Mbuti	0.124873	0.001494	83.603	41035	BA	3300-2700 BCE	Samara, Eastern Orenburg, Pre-Ural steppe, Ishkinovka I	Russia
GUJJAR	Russia_Yamnaya_Samara	Mbuti	0.124365	0.001495	83.198	41032	BA	3300-2700 BCE	Samara, Eastern Orenburg, Pre-Ural steppe, Ishkinovka I	Russia
JATT	Russia_Yamnaya_Samara	Mbuti	0.124852	0.00148	84.339	41037	BA	3300-2700 BCE	Samara, Eastern Orenburg, Pre-Ural steppe, Ishkinovka I	Russia
KASHMIRI	Russia_Yamnaya_Samara	Mbuti	0.124419	0.001465	84.929	41036	BA	3300-2700 BCE	Samara, Eastern Orenburg, Pre-Ural steppe, Ishkinovka I	Russia
MALIK	Russia_Yamnaya_Samara	Mbuti	0.123604	0.001485	83.212	41032	BA	3300-2700 BCE	Samara, Eastern Orenburg, Pre-Ural steppe, Ishkinovka I	Russia
MUGHAL	Russia_Yamnaya_Samara	Mbuti	0.124315	0.001498	83	41035	BA	3300-2700 BCE	Samara, Eastern Orenburg, Pre-Ural steppe, Ishkinovka I	Russia
PATHAN	Russia_Yamnaya_Samara	Mbuti	0.125812	0.001471	85.502	41037	BA	3300-2700 BCE	Samara, Eastern Orenburg, Pre-Ural steppe, Ishkinovka I	Russia
QASABI	Russia_Yamnaya_Samara	Mbuti	0.12302	0.001511	81.399	41028	BA	3300-2700 BCE	Samara, Eastern Orenburg, Pre-Ural steppe, Ishkinovka I	Russia
QURESHI	Russia_Yamnaya_Samara	Mbuti	0.124076	0.001494	83.072	41030	BA	3300-2700 BCE	Samara, Eastern Orenburg, Pre-Ural steppe, Ishkinovka I	Russia
RAJPUT-A	Russia_Yamnaya_Samara	Mbuti	0.124325	0.00149	83.433	41038	BA	3300-2700 BCE	Samara, Eastern Orenburg, Pre-Ural steppe, Ishkinovka I	Russia
RAJPUT-B	Russia_Yamnaya_Samara	Mbuti	0.12384	0.001504	82.329	41031	BA	3300-2700 BCE	Samara, Eastern Orenburg, Pre-Ural steppe, Ishkinovka I	Russia
SHEIKH	Russia_Yamnaya_Samara	Mbuti	0.12378	0.001495	82.818	41034	BA	3300-2700 BCE	Samara, Eastern Orenburg, Pre-Ural steppe, Ishkinovka I	Russia
SYED	Russia_Yamnaya_Samara	Mbuti	0.124006	0.001513	81.983	41035	BA	3300-2700 BCE	Samara, Eastern Orenburg, Pre-Ural steppe, Ishkinovka I	Russia
ARAIN	Shahr_I_Sokhta_BA1	Mbuti	0.125502	0.001497	83.827	36981	BA	3090-2917 BCE	Seistan, Shahr-i Sokhta	Iran / Turan
AWAAN	Shahr_I_Sokhta_BA1	Mbuti	0.125069	0.001489	84.02	37008	BA	3090-2917 BCE	Seistan, Shahr-i Sokhta	Iran / Turan
BAINS	Shahr_I_Sokhta_BA1	Mbuti	0.124709	0.00145	85.997	37035	BA	3090-2917 BCE	Seistan, Shahr-i Sokhta	Iran / Turan
BHATTI	Shahr_I_Sokhta_BA1	Mbuti	0.124477	0.001476	84.351	37003	BA	3090-2917 BCE	Seistan, Shahr-i Sokhta	Iran / Turan
CHOUDHRY	Shahr_I_Sokhta_BA1	Mbuti	0.125613	0.001434	87.589	37043	BA	3090-2917 BCE	Seistan, Shahr-i Sokhta	Iran / Turan
GUJJAR	Shahr_I_Sokhta_BA1	Mbuti	0.12553	0.001463	85.791	37001	BA	3090-2917 BCE	Seistan, Shahr-i Sokhta	Iran / Turan
JATT	Shahr_I_Sokhta_BA1	Mbuti	0.12558	0.001436	87.444	37055	BA	3090-2917 BCE	Seistan, Shahr-i Sokhta	Iran / Turan
KASHMIRI	Shahr_I_Sokhta_BA1	Mbuti	0.124659	0.001449	86.057	37045	BA	3090-2917 BCE	Seistan, Shahr-i Sokhta	Iran / Turan
MALIK	Shahr_I_Sokhta_BA1	Mbuti	0.12471	0.001432	87.058	37002	BA	3090-2917 BCE	Seistan, Shahr-i Sokhta	Iran / Turan
MUGHAL	Shahr_I_Sokhta_BA1	Mbuti	0.124852	0.001447	86.292	37041	BA	3090-2917 BCE	Seistan, Shahr-i Sokhta	Iran / Turan
PATHAN	Shahr_I_Sokhta_BA1	Mbuti	0.125889	0.001427	88.234	37059	BA	3090-2917 BCE	Seistan, Shahr-i Sokhta	Iran / Turan
QASABI	Shahr_I_Sokhta_BA1	Mbuti	0.123554	0.001523	81.122	36977	BA	3090-2917 BCE	Seistan, Shahr-i Sokhta	Iran / Turan
QURESHI	Shahr_I_Sokhta_BA1	Mbuti	0.12531	0.001496	83.782	36994	BA	3090-2917 BCE	Seistan, Shahr-i Sokhta	Iran / Turan
RAJPUT-A	Shahr_I_Sokhta_BA1	Mbuti	0.125123	0.001445	86.613	37057	BA	3090-2917 BCE	Seistan, Shahr-i Sokhta	Iran / Turan
RAJPUT-B	Shahr_I_Sokhta_BA1	Mbuti	0.124521	0.001479	84.21	36977	BA	3090-2917 BCE	Seistan, Shahr-i Sokhta	Iran / Turan
SHEIKH	Shahr_I_Sokhta_BA1	Mbuti	0.124311	0.001468	84.655	36997	BA	3090-2917 BCE	Seistan, Shahr-i Sokhta	Iran / Turan
SYED	Shahr_I_Sokhta_BA1	Mbuti	0.124197	0.001473	84.339	37025	BA	3090-2917 BCE	Seistan, Shahr-i Sokhta	Iran / Turan
ARAIN	Parkhai_LBA	Mbuti	0.122771	0.001726	71.119	37226	BA	1600-1000 BCE	Turkmenistan	Iran / Turan
AWAAN	Parkhai_LBA	Mbuti	0.121779	0.00167	72.936	37246	BA	1600-1000 BCE	Turkmenistan	Iran / Turan
BAINS	Parkhai_LBA	Mbuti	0.121645	0.001694	71.792	37280	BA	1600-1000 BCE	Turkmenistan	Iran / Turan
BHATTI	Parkhai_LBA	Mbuti	0.121434	0.001672	72.631	37246	BA	1600-1000 BCE	Turkmenistan	Iran / Turan
CHOUDHRY	Parkhai_LBA	Mbuti	0.122285	0.001665	73.445	37285	BA	1600-1000 BCE	Turkmenistan	Iran / Turan
GUJJAR	Parkhai_LBA	Mbuti	0.122718	0.001687	72.733	37246	BA	1600-1000 BCE	Turkmenistan	Iran / Turan
JATT	Parkhai_LBA	Mbuti	0.122396	0.001653	74.034	37299	BA	1600-1000 BCE	Turkmenistan	Iran / Turan
KASHMIRI	Parkhai_LBA	Mbuti	0.121282	0.001665	72.842	37288	BA	1600-1000 BCE	Turkmenistan	Iran / Turan
MALIK	Parkhai_LBA	Mbuti	0.120878	0.001698	71.184	37244	BA	1600-1000 BCE	Turkmenistan	Iran / Turan
MUGHAL	Parkhai_LBA	Mbuti	0.121272	0.001656	73.214	37284	BA	1600-1000 BCE	Turkmenistan	Iran / Turan
PATHAN	Parkhai_LBA	Mbuti	0.123138	0.001661	74.138	37304	BA	1600-1000 BCE	Turkmenistan	Iran / Turan
QASABI	Parkhai_LBA	Mbuti	0.120723	0.001686	71.617	37213	BA	1600-1000 BCE	Turkmenistan	Iran / Turan
QURESHI	Parkhai_LBA	Mbuti	0.121375	0.00169	71.83	37231	BA	1600-1000 BCE	Turkmenistan	Iran / Turan
RAJPUT-A	Parkhai_LBA	Mbuti	0.121761	0.001659	73.392	37301	BA	1600-1000 BCE	Turkmenistan	Iran / Turan
RAJPUT-B	Parkhai_LBA	Mbuti	0.121726	0.001761	69.111	37211	BA	1600-1000 BCE	Turkmenistan	Iran / Turan
SHEIKH	Parkhai_LBA	Mbuti	0.120583	0.001702	70.857	37238	BA	1600-1000 BCE	Turkmenistan	Iran / Turan
SYED	Parkhai_LBA	Mbuti	0.121526	0.001671	72.719	37268	BA	1600-1000 BCE	Turkmenistan	Iran / Turan
ARAIN	Hajji_Firuz_IA	Mbuti	0.12262	0.002537	48.336	18689	IA	1193-1019 BCE	Hajji Firuz	Iran / Turan
AWAAN	Hajji_Firuz_IA	Mbuti	0.122913	0.00254	48.385	18699	IA	1193-1019 BCE	Hajji Firuz	Iran / Turan
BAINS	Hajji_Firuz_IA	Mbuti	0.122864	0.002507	49.017	18716	IA	1193-1019 BCE	Hajji Firuz	Iran / Turan
BHATTI	Hajji_Firuz_IA	Mbuti	0.122241	0.002491	49.075	18696	IA	1193-1019 BCE	Hajji Firuz	Iran / Turan
CHOUDHRY	Hajji_Firuz_IA	Mbuti	0.123301	0.002479	49.736	18723	IA	1193-1019 BCE	Hajji Firuz	Iran / Turan
GUJJAR	Hajji_Firuz_IA	Mbuti	0.122612	0.002545	48.183	18698	IA	1193-1019 BCE	Hajji Firuz	Iran / Turan
JATT	Hajji_Firuz_IA	Mbuti	0.12328	0.002474	49.822	18724	IA	1193-1019 BCE	Hajji Firuz	Iran / Turan
KASHMIRI	Hajji_Firuz_IA	Mbuti	0.122274	0.002475	49.4	18721	IA	1193-1019 BCE	Hajji Firuz	Iran / Turan
MALIK	Hajji_Firuz_IA	Mbuti	0.12244	0.002477	49.439	18703	IA	1193-1019 BCE	Hajji Firuz	Iran / Turan
MUGHAL	Hajji_Firuz_IA	Mbuti	0.12183	0.002483	49.065	18719	IA	1193-1019 BCE	Hajji Firuz	Iran / Turan
PATHAN	Hajji_Firuz_IA	Mbuti	0.123176	0.002454	50.194	18731	IA	1193-1019 BCE	Hajji Firuz	Iran / Turan
QASABI	Hajji_Firuz_IA	Mbuti	0.120927	0.002577	46.92	18681	IA	1193-1019 BCE	Hajji Firuz	Iran / Turan
QURESHI	Hajji_Firuz_IA	Mbuti	0.12091	0.002545	47.511	18695	IA	1193-1019 BCE	Hajji Firuz	Iran / Turan
RAJPUT-A	Hajji_Firuz_IA	Mbuti	0.122132	0.002441	50.042	18728	IA	1193-1019 BCE	Hajji Firuz	Iran / Turan
RAJPUT-B	Hajji_Firuz_IA	Mbuti	0.121892	0.002621	46.513	18681	IA	1193-1019 BCE	Hajji Firuz	Iran / Turan
SHEIKH	Hajji_Firuz_IA	Mbuti	0.121676	0.002553	47.663	18698	IA	1193-1019 BCE	Hajji Firuz	Iran / Turan
SYED	Hajji_Firuz_IA	Mbuti	0.122658	0.002465	49.756	18706	IA	1193-1019 BCE	Hajji Firuz	Iran / Turan
ARAIN	Gonur2_BA	Mbuti	0.124237	0.002667	46.585	16894	BA	2452-2140 BCE	Pakistan	South Asia
AWAAN	Gonur2_BA	Mbuti	0.123131	0.002647	46.525	16914	BA	2452-2140 BCE	Pakistan	South Asia
BAINS	Gonur2_BA	Mbuti	0.124582	0.002538	49.084	16927	BA	2452-2140 BCE	Pakistan	South Asia
BHATTI	Gonur2_BA	Mbuti	0.123318	0.002598	47.459	16911	BA	2452-2140 BCE	Pakistan	South Asia
CHOUDHRY	Gonur2_BA	Mbuti	0.123986	0.002534	48.924	16928	BA	2452-2140 BCE	Pakistan	South Asia
GUJJAR	Gonur2_BA	Mbuti	0.123863	0.002586	47.9	16914	BA	2452-2140 BCE	Pakistan	South Asia
JATT	Gonur2_BA	Mbuti	0.123926	0.002535	48.88	16934	BA	2452-2140 BCE	Pakistan	South Asia
KASHMIRI	Gonur2_BA	Mbuti	0.123292	0.002569	47.994	16933	BA	2452-2140 BCE	Pakistan	South Asia
MALIK	Gonur2_BA	Mbuti	0.125215	0.002557	48.969	16911	BA	2452-2140 BCE	Pakistan	South Asia
MUGHAL	Gonur2_BA	Mbuti	0.124084	0.002564	48.394	16932	BA	2452-2140 BCE	Pakistan	South Asia
PATHAN	Gonur2_BA	Mbuti	0.122405	0.002514	48.695	16940	BA	2452-2140 BCE	Pakistan	South Asia
QASABI	Gonur2_BA	Mbuti	0.123328	0.002699	45.693	16894	BA	2452-2140 BCE	Pakistan	South Asia
QURESHI	Gonur2_BA	Mbuti	0.124556	0.002546	48.918	16904	BA	2452-2140 BCE	Pakistan	South Asia
RAJPUT-A	Gonur2_BA	Mbuti	0.124079	0.002541	48.821	16936	BA	2452-2140 BCE	Pakistan	South Asia
RAJPUT-B	Gonur2_BA	Mbuti	0.124181	0.002592	47.904	16893	BA	2452-2140 BCE	Pakistan	South Asia
SHEIKH	Gonur2_BA	Mbuti	0.123993	0.002563	48.384	16906	BA	2452-2140 BCE	Pakistan	South Asia
SYED	Gonur2_BA	Mbuti	0.124006	0.002552	48.596	16920	BA	2452-2140 BCE	Pakistan	South Asia
ARAIN	Gogdara_IA	Mbuti	0.124546	0.001847	67.438	34720	LBA/IA	1372-1027 BCE	Pakistan	South Asia
AWAAN	Gogdara_IA	Mbuti	0.123989	0.001843	67.268	34744	LBA/IA	1372-1027 BCE	Pakistan	South Asia
BAINS	Gogdara_IA	Mbuti	0.123461	0.001805	68.394	34773	LBA/IA	1372-1027 BCE	Pakistan	South Asia
BHATTI	Gogdara_IA	Mbuti	0.123691	0.001795	68.908	34738	LBA/IA	1372-1027 BCE	Pakistan	South Asia
CHOUDHRY	Gogdara_IA	Mbuti	0.124005	0.001801	68.868	34780	LBA/IA	1372-1027 BCE	Pakistan	South Asia
GUJJAR	Gogdara_IA	Mbuti	0.124274	0.001808	68.719	34743	LBA/IA	1372-1027 BCE	Pakistan	South Asia
JATT	Gogdara_IA	Mbuti	0.12363	0.001804	68.544	34792	LBA/IA	1372-1027 BCE	Pakistan	South Asia
KASHMIRI	Gogdara_IA	Mbuti	0.124148	0.001812	68.524	34784	LBA/IA	1372-1027 BCE	Pakistan	South Asia
MALIK	Gogdara_IA	Mbuti	0.12361	0.001821	67.877	34739	LBA/IA	1372-1027 BCE	Pakistan	South Asia
MUGHAL	Gogdara_IA	Mbuti	0.123524	0.0018	68.633	34779	LBA/IA	1372-1027 BCE	Pakistan	South Asia
PATHAN	Gogdara_IA	Mbuti	0.123526	0.001791	68.985	34799	LBA/IA	1372-1027 BCE	Pakistan	South Asia
QASABI	Gogdara_IA	Mbuti	0.12293	0.001835	66.984	34714	LBA/IA	1372-1027 BCE	Pakistan	South Asia
QURESHI	Gogdara_IA	Mbuti	0.123702	0.001815	68.148	34730	LBA/IA	1372-1027 BCE	Pakistan	South Asia
RAJPUT-A	Gogdara_IA	Mbuti	0.123783	0.001789	69.182	34793	LBA/IA	1372-1027 BCE	Pakistan	South Asia
RAJPUT-B	Gogdara_IA	Mbuti	0.12361	0.001877	65.865	34707	LBA/IA	1372-1027 BCE	Pakistan	South Asia
SHEIKH	Gogdara_IA	Mbuti	0.123734	0.001828	67.704	34736	LBA/IA	1372-1027 BCE	Pakistan	South Asia
SYED	Gogdara_IA	Mbuti	0.123717	0.001795	68.913	34764	LBA/IA	1372-1027 BCE	Pakistan	South Asia
ARAIN	Aligrama_H	Mbuti	0.123148	0.001486	82.851	41510	H	756-430 BCE	Pakistan	South Asia
AWAAN	Aligrama_H	Mbuti	0.12317	0.001468	83.883	41530	H	756-430 BCE	Pakistan	South Asia
BAINS	Aligrama_H	Mbuti	0.123343	0.001442	85.508	41565	H	756-430 BCE	Pakistan	South Asia
BHATTI	Aligrama_H	Mbuti	0.123441	0.001473	83.809	41530	H	756-430 BCE	Pakistan	South Asia
CHOUDHRY	Aligrama_H	Mbuti	0.123579	0.001435	86.102	41572	H	756-430 BCE	Pakistan	South Asia
GUJJAR	Aligrama_H	Mbuti	0.124007	0.001476	84.021	41531	H	756-430 BCE	Pakistan	South Asia
JATT	Aligrama_H	Mbuti	0.123725	0.00144	85.916	41585	H	756-430 BCE	Pakistan	South Asia
KASHMIRI	Aligrama_H	Mbuti	0.123611	0.001443	85.657	41575	H	756-430 BCE	Pakistan	South Asia
MALIK	Aligrama_H	Mbuti	0.123131	0.001471	83.727	41531	H	756-430 BCE	Pakistan	South Asia
MUGHAL	Aligrama_H	Mbuti	0.123624	0.00145	85.249	41570	H	756-430 BCE	Pakistan	South Asia
PATHAN	Aligrama_H	Mbuti	0.122942	0.001418	86.703	41592	H	756-430 BCE	Pakistan	South Asia
QASABI	Aligrama_H	Mbuti	0.123015	0.001505	81.765	41504	H	756-430 BCE	Pakistan	South Asia
QURESHI	Aligrama_H	Mbuti	0.123261	0.001472	83.746	41519	H	756-430 BCE	Pakistan	South Asia
RAJPUT-A	Aligrama_H	Mbuti	0.123741	0.00144	85.955	41587	H	756-430 BCE	Pakistan	South Asia
RAJPUT-B	Aligrama_H	Mbuti	0.123508	0.001493	82.729	41500	H	756-430 BCE	Pakistan	South Asia
SHEIKH	Aligrama_H	Mbuti	0.12345	0.001472	83.845	41526	H	756-430 BCE	Pakistan	South Asia
SYED	Aligrama_H	Mbuti	0.122916	0.001442	85.253	41556	H	756-430 BCE	Pakistan	South Asia
ARAIN	Barikot_Medieval	Mbuti	0.122664	0.001949	62.931	35193	H/MD	1276-1390 calCE	Pakistan	South Asia
AWAAN	Barikot_Medieval	Mbuti	0.121921	0.001915	63.65	35208	H/MD	1276-1390 calCE	Pakistan	South Asia
BAINS	Barikot_Medieval	Mbuti	0.121848	0.001877	64.925	35243	H/MD	1276-1390 calCE	Pakistan	South Asia
BHATTI	Barikot_Medieval	Mbuti	0.122887	0.00194	63.331	35207	H/MD	1276-1390 calCE	Pakistan	South Asia
CHOUDHRY	Barikot_Medieval	Mbuti	0.122468	0.001883	65.033	35248	H/MD	1276-1390 calCE	Pakistan	South Asia
GUJJAR	Barikot_Medieval	Mbuti	0.121899	0.001921	63.449	35211	H/MD	1276-1390 calCE	Pakistan	South Asia
JATT	Barikot_Medieval	Mbuti	0.122208	0.001871	65.318	35260	H/MD	1276-1390 calCE	Pakistan	South Asia
KASHMIRI	Barikot_Medieval	Mbuti	0.122439	0.001864	65.692	35252	H/MD	1276-1390 calCE	Pakistan	South Asia
MALIK	Barikot_Medieval	Mbuti	0.12271	0.001895	64.765	35209	H/MD	1276-1390 calCE	Pakistan	South Asia
MUGHAL	Barikot_Medieval	Mbuti	0.122467	0.001885	64.986	35246	H/MD	1276-1390 calCE	Pakistan	South Asia
PATHAN	Barikot_Medieval	Mbuti	0.121884	0.001876	64.96	35266	H/MD	1276-1390 calCE	Pakistan	South Asia
QASABI	Barikot_Medieval	Mbuti	0.122309	0.00194	63.046	35181	H/MD	1276-1390 calCE	Pakistan	South Asia
QURESHI	Barikot_Medieval	Mbuti	0.123505	0.001922	64.271	35199	H/MD	1276-1390 calCE	Pakistan	South Asia
RAJPUT-A	Barikot_Medieval	Mbuti	0.123041	0.001873	65.694	35263	H/MD	1276-1390 calCE	Pakistan	South Asia
RAJPUT-B	Barikot_Medieval	Mbuti	0.122528	0.001956	62.646	35176	H/MD	1276-1390 calCE	Pakistan	South Asia
SHEIKH	Barikot_Medieval	Mbuti	0.122557	0.001902	64.442	35207	H/MD	1276-1390 calCE	Pakistan	South Asia
SYED	Barikot_Medieval	Mbuti	0.12188	0.001901	64.122	35233	H/MD	1276-1390 calCE	Pakistan	South Asia
ARAIN	Balochi	Mbuti	0.211968	0.00236	89.828	42623	present	present	Pakistan	South Asia
AWAAN	Balochi	Mbuti	0.211709	0.002375	89.15	42662	present	present	Pakistan	South Asia
BAINS	Balochi	Mbuti	0.211429	0.002362	89.51	42693	present	present	Pakistan	South Asia
BHATTI	Balochi	Mbuti	0.210505	0.002357	89.308	42665	present	present	Pakistan	South Asia
CHOUDHRY	Balochi	Mbuti	0.211657	0.002357	89.81	42709	present	present	Pakistan	South Asia
GUJJAR	Balochi	Mbuti	0.211768	0.002371	89.314	42654	present	present	Pakistan	South Asia
JATT	Balochi	Mbuti	0.211758	0.002358	89.791	42736	present	present	Pakistan	South Asia
KASHMIRI	Balochi	Mbuti	0.210536	0.002355	89.382	42712	present	present	Pakistan	South Asia
MALIK	Balochi	Mbuti	0.210812	0.002369	88.982	42662	present	present	Pakistan	South Asia
MUGHAL	Balochi	Mbuti	0.210822	0.00237	88.937	42705	present	present	Pakistan	South Asia
PATHAN	Balochi	Mbuti	0.211415	0.002346	90.121	42741	present	present	Pakistan	South Asia
QASABI	Balochi	Mbuti	0.21013	0.002398	87.618	42621	present	present	Pakistan	South Asia
QURESHI	Balochi	Mbuti	0.210744	0.002385	88.365	42649	present	present	Pakistan	South Asia
RAJPUT-A	Balochi	Mbuti	0.211112	0.002362	89.392	42699	present	present	Pakistan	South Asia
SHEIKH	Balochi	Mbuti	0.210724	0.002355	89.478	42650	present	present	Pakistan	South Asia
SYED	Balochi	Mbuti	0.210769	0.002387	88.305	42680	present	present	Pakistan	South Asia
RAJPUT-B	Balochi	Mbuti	0.210809	0.002453	85.933	42543	present	present	Pakistan	South Asia
ARAIN	Brahmin	Mbuti	0.214497	0.002629	81.581	42016	present	present	India	South Asia
AWAAN	Brahmin	Mbuti	0.214998	0.002644	81.331	42069	present	present	India	South Asia
BAINS	Brahmin	Mbuti	0.214849	0.002643	81.3	42134	present	present	India	South Asia
BHATTI	Brahmin	Mbuti	0.214501	0.002627	81.659	42069	present	present	India	South Asia
CHOUDHRY	Brahmin	Mbuti	0.214422	0.002614	82.032	42152	present	present	India	South Asia
GUJJAR	Brahmin	Mbuti	0.214361	0.002622	81.751	42073	present	present	India	South Asia
JATT	Brahmin	Mbuti	0.214563	0.002626	81.701	42179	present	present	India	South Asia
KASHMIRI	Brahmin	Mbuti	0.21476	0.002625	81.802	42152	present	present	India	South Asia
MALIK	Brahmin	Mbuti	0.215023	0.002628	81.816	42077	present	present	India	South Asia
MUGHAL	Brahmin	Mbuti	0.214633	0.002639	81.344	42146	present	present	India	South Asia
PATHAN	Brahmin	Mbuti	0.213142	0.002606	81.782	42187	present	present	India	South Asia
QASABI	Brahmin	Mbuti	0.214424	0.00266	80.603	41988	present	present	India	South Asia
QURESHI	Brahmin	Mbuti	0.215006	0.002671	80.498	42044	present	present	India	South Asia
RAJPUT-A	Brahmin	Mbuti	0.215207	0.002629	81.846	42136	present	present	India	South Asia
SHEIKH	Brahmin	Mbuti	0.215768	0.002651	81.385	42059	present	present	India	South Asia
SYED	Brahmin	Mbuti	0.214391	0.002668	80.367	42114	present	present	India	South Asia
RAJPUT-B	Brahmin	Mbuti	0.21358	0.002766	77.22	41478	present	present	India	South Asia
ARAIN	Brahui	Mbuti	0.211323	0.002382	88.73	42630	present	present	Pakistan	South Asia
AWAAN	Brahui	Mbuti	0.211095	0.002392	88.246	42661	present	present	Pakistan	South Asia
BAINS	Brahui	Mbuti	0.210915	0.002383	88.523	42708	present	present	Pakistan	South Asia
BHATTI	Brahui	Mbuti	0.209816	0.00237	88.536	42664	present	present	Pakistan	South Asia
CHOUDHRY	Brahui	Mbuti	0.211136	0.002366	89.226	42718	present	present	Pakistan	South Asia
GUJJAR	Brahui	Mbuti	0.21114	0.002384	88.569	42658	present	present	Pakistan	South Asia
JATT	Brahui	Mbuti	0.211224	0.002371	89.077	42741	present	present	Pakistan	South Asia
KASHMIRI	Brahui	Mbuti	0.209955	0.002371	88.54	42720	present	present	Pakistan	South Asia
MALIK	Brahui	Mbuti	0.210278	0.002375	88.539	42659	present	present	Pakistan	South Asia
MUGHAL	Brahui	Mbuti	0.210143	0.002377	88.397	42709	present	present	Pakistan	South Asia
PATHAN	Brahui	Mbuti	0.210759	0.002352	89.602	42749	present	present	Pakistan	South Asia
QASABI	Brahui	Mbuti	0.209541	0.002407	87.043	42630	present	present	Pakistan	South Asia
QURESHI	Brahui	Mbuti	0.210297	0.002396	87.759	42653	present	present	Pakistan	South Asia
RAJPUT-A	Brahui	Mbuti	0.210422	0.002367	88.893	42703	present	present	Pakistan	South Asia
SHEIKH	Brahui	Mbuti	0.210041	0.002364	88.838	42662	present	present	Pakistan	South Asia
SYED	Brahui	Mbuti	0.210154	0.002402	87.487	42688	present	present	Pakistan	South Asia
RAJPUT-B	Brahui	Mbuti	0.210417	0.00251	83.83	42541	present	present	Pakistan	South Asia
ARAIN	Burusho	Mbuti	0.213516	0.0024	88.948	42646	present	present	Pakistan	South Asia
AWAAN	Burusho	Mbuti	0.213379	0.002393	89.156	42670	present	present	Pakistan	South Asia
BAINS	Burusho	Mbuti	0.213314	0.00239	89.254	42705	present	present	Pakistan	South Asia
BHATTI	Burusho	Mbuti	0.213322	0.002387	89.375	42671	present	present	Pakistan	South Asia
CHOUDHRY	Burusho	Mbuti	0.212954	0.002372	89.791	42718	present	present	Pakistan	South Asia
GUJJAR	Burusho	Mbuti	0.212753	0.002374	89.601	42670	present	present	Pakistan	South Asia
JATT	Burusho	Mbuti	0.213088	0.00238	89.526	42739	present	present	Pakistan	South Asia
KASHMIRI	Burusho	Mbuti	0.213776	0.002391	89.411	42715	present	present	Pakistan	South Asia
MALIK	Burusho	Mbuti	0.213266	0.002396	88.991	42671	present	present	Pakistan	South Asia
MUGHAL	Burusho	Mbuti	0.213342	0.002393	89.146	42708	present	present	Pakistan	South Asia
PATHAN	Burusho	Mbuti	0.212694	0.002369	89.782	42741	present	present	Pakistan	South Asia
QASABI	Burusho	Mbuti	0.212894	0.002413	88.243	42646	present	present	Pakistan	South Asia
QURESHI	Burusho	Mbuti	0.213111	0.002411	88.395	42664	present	present	Pakistan	South Asia
RAJPUT-A	Burusho	Mbuti	0.213466	0.002384	89.539	42704	present	present	Pakistan	South Asia
SHEIKH	Burusho	Mbuti	0.213621	0.002395	89.178	42666	present	present	Pakistan	South Asia
SYED	Burusho	Mbuti	0.213079	0.002414	88.276	42693	present	present	Pakistan	South Asia
RAJPUT-B	Burusho	Mbuti	0.212305	0.002451	86.636	42597	present	present	Pakistan	South Asia
ARAIN	GIH	Mbuti	0.215879	0.002383	90.588	42669	present	present	India	South Asia
AWAAN	GIH	Mbuti	0.215976	0.002396	90.124	42685	present	present	India	South Asia
BAINS	GIH	Mbuti	0.215847	0.002383	90.572	42714	present	present	India	South Asia
BHATTI	GIH	Mbuti	0.215748	0.002382	90.586	42683	present	present	India	South Asia
CHOUDHRY	GIH	Mbuti	0.215493	0.002365	91.115	42717	present	present	India	South Asia
GUJJAR	GIH	Mbuti	0.21557	0.002371	90.919	42685	present	present	India	South Asia
JATT	GIH	Mbuti	0.215614	0.002375	90.797	42740	present	present	India	South Asia
KASHMIRI	GIH	Mbuti	0.215851	0.002377	90.802	42717	present	present	India	South Asia
MALIK	GIH	Mbuti	0.215943	0.002383	90.605	42679	present	present	India	South Asia
MUGHAL	GIH	Mbuti	0.215946	0.00239	90.347	42717	present	present	India	South Asia
PATHAN	GIH	Mbuti	0.213825	0.002353	90.869	42749	present	present	India	South Asia
QASABI	GIH	Mbuti	0.216126	0.00241	89.662	42667	present	present	India	South Asia
QURESHI	GIH	Mbuti	0.21576	0.002405	89.702	42678	present	present	India	South Asia
RAJPUT-A	GIH	Mbuti	0.215964	0.002377	90.871	42707	present	present	India	South Asia
SHEIKH	GIH	Mbuti	0.216659	0.002389	90.707	42678	present	present	India	South Asia
SYED	GIH	Mbuti	0.21567	0.002402	89.784	42697	present	present	India	South Asia
RAJPUT-B	GIH	Mbuti	0.21522	0.002476	86.933	42639	present	present	India	South Asia
ARAIN	Hazara	Mbuti	0.208951	0.002464	84.809	42653	present	present	Pakistan	South Asia
AWAAN	Hazara	Mbuti	0.208843	0.002466	84.69	42679	present	present	Pakistan	South Asia
BAINS	Hazara	Mbuti	0.208869	0.002459	84.95	42710	present	present	Pakistan	South Asia
BHATTI	Hazara	Mbuti	0.209225	0.002465	84.888	42677	present	present	Pakistan	South Asia
CHOUDHRY	Hazara	Mbuti	0.208542	0.002443	85.366	42715	present	present	Pakistan	South Asia
GUJJAR	Hazara	Mbuti	0.207975	0.002433	85.466	42680	present	present	Pakistan	South Asia
JATT	Hazara	Mbuti	0.208546	0.002447	85.242	42741	present	present	Pakistan	South Asia
KASHMIRI	Hazara	Mbuti	0.209509	0.002458	85.241	42714	present	present	Pakistan	South Asia
MALIK	Hazara	Mbuti	0.208754	0.002462	84.78	42676	present	present	Pakistan	South Asia
MUGHAL	Hazara	Mbuti	0.208985	0.002464	84.829	42710	present	present	Pakistan	South Asia
PATHAN	Hazara	Mbuti	0.208428	0.002428	85.844	42746	present	present	Pakistan	South Asia
QASABI	Hazara	Mbuti	0.208781	0.002473	84.44	42645	present	present	Pakistan	South Asia
QURESHI	Hazara	Mbuti	0.208581	0.002468	84.504	42666	present	present	Pakistan	South Asia
RAJPUT-A	Hazara	Mbuti	0.208928	0.002456	85.073	42709	present	present	Pakistan	South Asia
SHEIKH	Hazara	Mbuti	0.209378	0.002453	85.363	42664	present	present	Pakistan	South Asia
SYED	Hazara	Mbuti	0.209197	0.002477	84.446	42694	present	present	Pakistan	South Asia
RAJPUT-B	Hazara	Mbuti	0.208069	0.002583	80.567	42570	present	present	Pakistan	South Asia
ARAIN	Iranian	Mbuti	0.210523	0.002357	89.302	42678	present	present	Iran	Central Asia
AWAAN	Iranian	Mbuti	0.209748	0.002363	88.765	42694	present	present	Iran	Central Asia
BAINS	Iranian	Mbuti	0.209331	0.002348	89.166	42723	present	present	Iran	Central Asia
BHATTI	Iranian	Mbuti	0.208635	0.002347	88.9	42697	present	present	Iran	Central Asia
CHOUDHRY	Iranian	Mbuti	0.209652	0.002341	89.566	42733	present	present	Iran	Central Asia
GUJJAR	Iranian	Mbuti	0.209469	0.002347	89.246	42692	present	present	Iran	Central Asia
JATT	Iranian	Mbuti	0.209742	0.002344	89.471	42747	present	present	Iran	Central Asia
KASHMIRI	Iranian	Mbuti	0.208952	0.002344	89.147	42728	present	present	Iran	Central Asia
MALIK	Iranian	Mbuti	0.208895	0.00235	88.908	42698	present	present	Iran	Central Asia
MUGHAL	Iranian	Mbuti	0.208948	0.002351	88.871	42726	present	present	Iran	Central Asia
PATHAN	Iranian	Mbuti	0.210702	0.00233	90.423	42753	present	present	Iran	Central Asia
QASABI	Iranian	Mbuti	0.20789	0.002365	87.919	42683	present	present	Iran	Central Asia
QURESHI	Iranian	Mbuti	0.208673	0.002375	87.879	42685	present	present	Iran	Central Asia
RAJPUT-A	Iranian	Mbuti	0.209082	0.002334	89.567	42726	present	present	Iran	Central Asia
SHEIKH	Iranian	Mbuti	0.20875	0.002337	89.34	42691	present	present	Iran	Central Asia
SYED	Iranian	Mbuti	0.209006	0.002367	88.311	42711	present	present	Iran	Central Asia
RAJPUT-B	Iranian	Mbuti	0.208648	0.002453	85.056	42640	present	present	Iran	Central Asia
ARAIN	Irula	Mbuti	0.208721	0.002481	84.129	42026	present	present	India	South Asia
AWAAN	Irula	Mbuti	0.20955	0.002483	84.379	42070	present	present	India	South Asia
BAINS	Irula	Mbuti	0.209544	0.002487	84.256	42139	present	present	India	South Asia
BHATTI	Irula	Mbuti	0.209428	0.002507	83.521	42065	present	present	India	South Asia
CHOUDHRY	Irula	Mbuti	0.209219	0.002444	85.61	42152	present	present	India	South Asia
GUJJAR	Irula	Mbuti	0.209318	0.002461	85.041	42079	present	present	India	South Asia
JATT	Irula	Mbuti	0.209069	0.002458	85.045	42181	present	present	India	South Asia
KASHMIRI	Irula	Mbuti	0.209939	0.00247	85.009	42154	present	present	India	South Asia
MALIK	Irula	Mbuti	0.209527	0.00249	84.143	42076	present	present	India	South Asia
MUGHAL	Irula	Mbuti	0.210184	0.002473	84.99	42147	present	present	India	South Asia
PATHAN	Irula	Mbuti	0.206943	0.002443	84.718	42190	present	present	India	South Asia
QASABI	Irula	Mbuti	0.210495	0.002531	83.155	41991	present	present	India	South Asia
QURESHI	Irula	Mbuti	0.209923	0.002508	83.704	42046	present	present	India	South Asia
RAJPUT-A	Irula	Mbuti	0.209884	0.002474	84.839	42138	present	present	India	South Asia
SHEIKH	Irula	Mbuti	0.211075	0.002487	84.882	42059	present	present	India	South Asia
SYED	Irula	Mbuti	0.209677	0.002484	84.416	42113	present	present	India	South Asia
RAJPUT-B	Irula	Mbuti	0.208439	0.00263	79.242	41476	present	present	India	South Asia
ARAIN	ITU	Mbuti	0.214213	0.00236	90.772	42661	present	present	India	South Asia
AWAAN	ITU	Mbuti	0.214535	0.00238	90.152	42673	present	present	India	South Asia
BAINS	ITU	Mbuti	0.214518	0.002361	90.845	42707	present	present	India	South Asia
BHATTI	ITU	Mbuti	0.214431	0.002362	90.781	42682	present	present	India	South Asia
CHOUDHRY	ITU	Mbuti	0.214088	0.002346	91.272	42721	present	present	India	South Asia
GUJJAR	ITU	Mbuti	0.214027	0.002348	91.156	42682	present	present	India	South Asia
JATT	ITU	Mbuti	0.214157	0.002355	90.941	42736	present	present	India	South Asia
KASHMIRI	ITU	Mbuti	0.21448	0.00236	90.865	42715	present	present	India	South Asia
MALIK	ITU	Mbuti	0.214636	0.002371	90.535	42676	present	present	India	South Asia
MUGHAL	ITU	Mbuti	0.214584	0.00237	90.533	42709	present	present	India	South Asia
PATHAN	ITU	Mbuti	0.211995	0.002333	90.874	42745	present	present	India	South Asia
QASABI	ITU	Mbuti	0.214863	0.002387	90.002	42663	present	present	India	South Asia
QURESHI	ITU	Mbuti	0.214439	0.002384	89.936	42664	present	present	India	South Asia
RAJPUT-A	ITU	Mbuti	0.214639	0.002355	91.152	42705	present	present	India	South Asia
SHEIKH	ITU	Mbuti	0.21548	0.002375	90.712	42671	present	present	India	South Asia
SYED	ITU	Mbuti	0.214279	0.002382	89.967	42696	present	present	India	South Asia
RAJPUT-B	ITU	Mbuti	0.213727	0.002447	87.337	42633	present	present	India	South Asia
ARAIN	Jarawa	Mbuti	0.20045	0.002711	73.949	42327	present	present	India	South Asia
AWAAN	Jarawa	Mbuti	0.20106	0.002749	73.147	42370	present	present	India	South Asia
BAINS	Jarawa	Mbuti	0.20117	0.002707	74.304	42430	present	present	India	South Asia
BHATTI	Jarawa	Mbuti	0.202089	0.002747	73.578	42372	present	present	India	South Asia
CHOUDHRY	Jarawa	Mbuti	0.200379	0.002706	74.037	42447	present	present	India	South Asia
GUJJAR	Jarawa	Mbuti	0.200225	0.002705	74.012	42376	present	present	India	South Asia
JATT	Jarawa	Mbuti	0.200639	0.00272	73.772	42472	present	present	India	South Asia
KASHMIRI	Jarawa	Mbuti	0.202211	0.002712	74.555	42446	present	present	India	South Asia
MALIK	Jarawa	Mbuti	0.20167	0.002743	73.524	42378	present	present	India	South Asia
MUGHAL	Jarawa	Mbuti	0.202227	0.002727	74.153	42436	present	present	India	South Asia
PATHAN	Jarawa	Mbuti	0.19852	0.002689	73.828	42480	present	present	India	South Asia
QASABI	Jarawa	Mbuti	0.20223	0.002762	73.213	42296	present	present	India	South Asia
QURESHI	Jarawa	Mbuti	0.201458	0.002754	73.155	42350	present	present	India	South Asia
RAJPUT-A	Jarawa	Mbuti	0.201534	0.002726	73.942	42432	present	present	India	South Asia
SHEIKH	Jarawa	Mbuti	0.203193	0.002746	73.994	42359	present	present	India	South Asia
SYED	Jarawa	Mbuti	0.201737	0.002763	73.005	42412	present	present	India	South Asia
RAJPUT-B	Jarawa	Mbuti	0.200414	0.0029	69.118	41755	present	present	India	South Asia
ARAIN	Kalash	Mbuti	0.217224	0.002779	78.174	42019	present	present	Pakistan	South Asia
AWAAN	Kalash	Mbuti	0.21652	0.002774	78.066	42072	present	present	Pakistan	South Asia
BAINS	Kalash	Mbuti	0.216598	0.002742	78.978	42136	present	present	Pakistan	South Asia
BHATTI	Kalash	Mbuti	0.216639	0.002743	78.992	42066	present	present	Pakistan	South Asia
CHOUDHRY	Kalash	Mbuti	0.216364	0.002745	78.827	42153	present	present	Pakistan	South Asia
GUJJAR	Kalash	Mbuti	0.215707	0.002754	78.336	42074	present	present	Pakistan	South Asia
JATT	Kalash	Mbuti	0.216225	0.002733	79.12	42181	present	present	Pakistan	South Asia
KASHMIRI	Kalash	Mbuti	0.21682	0.002761	78.531	42153	present	present	Pakistan	South Asia
MALIK	Kalash	Mbuti	0.215924	0.002772	77.888	42076	present	present	Pakistan	South Asia
MUGHAL	Kalash	Mbuti	0.215953	0.002749	78.568	42146	present	present	Pakistan	South Asia
PATHAN	Kalash	Mbuti	0.216666	0.002748	78.85	42190	present	present	Pakistan	South Asia
QASABI	Kalash	Mbuti	0.215193	0.002785	77.27	41995	present	present	Pakistan	South Asia
QURESHI	Kalash	Mbuti	0.216133	0.002773	77.933	42053	present	present	Pakistan	South Asia
RAJPUT-A	Kalash	Mbuti	0.216303	0.002753	78.583	42136	present	present	Pakistan	South Asia
SHEIKH	Kalash	Mbuti	0.215624	0.002733	78.905	42064	present	present	Pakistan	South Asia
SYED	Kalash	Mbuti	0.216208	0.002799	77.246	42113	present	present	Pakistan	South Asia
RAJPUT-B	Kalash	Mbuti	0.215219	0.00293	73.452	41481	present	present	Pakistan	South Asia
ARAIN	Kashmiri_Pandit	Mbuti	0.215035	0.002849	75.465	41891	present	present	India	South Asia
AWAAN	Kashmiri_Pandit	Mbuti	0.214455	0.002878	74.503	41942	present	present	India	South Asia
BAINS	Kashmiri_Pandit	Mbuti	0.214876	0.002862	75.092	42010	present	present	India	South Asia
BHATTI	Kashmiri_Pandit	Mbuti	0.214903	0.002867	74.965	41939	present	present	India	South Asia
CHOUDHRY	Kashmiri_Pandit	Mbuti	0.21405	0.00286	74.855	42026	present	present	India	South Asia
GUJJAR	Kashmiri_Pandit	Mbuti	0.214167	0.002889	74.128	41945	present	present	India	South Asia
JATT	Kashmiri_Pandit	Mbuti	0.214205	0.002871	74.622	42055	present	present	India	South Asia
KASHMIRI	Kashmiri_Pandit	Mbuti	0.214981	0.002872	74.856	42027	present	present	India	South Asia
MALIK	Kashmiri_Pandit	Mbuti	0.213515	0.002883	74.061	41950	present	present	India	South Asia
MUGHAL	Kashmiri_Pandit	Mbuti	0.214594	0.002886	74.367	42020	present	present	India	South Asia
PATHAN	Kashmiri_Pandit	Mbuti	0.213635	0.002824	75.651	42064	present	present	India	South Asia
QASABI	Kashmiri_Pandit	Mbuti	0.213058	0.002959	71.999	41860	present	present	India	South Asia
QURESHI	Kashmiri_Pandit	Mbuti	0.21412	0.00289	74.078	41921	present	present	India	South Asia
RAJPUT-A	Kashmiri_Pandit	Mbuti	0.214755	0.002872	74.768	42010	present	present	India	South Asia
SHEIKH	Kashmiri_Pandit	Mbuti	0.214843	0.002852	75.343	41932	present	present	India	South Asia
SYED	Kashmiri_Pandit	Mbuti	0.214968	0.002899	74.162	41987	present	present	India	South Asia
RAJPUT-B	Kashmiri_Pandit	Mbuti	0.212611	0.003021	70.372	41231	present	present	India	South Asia
ARAIN	Kyrgyz	Mbuti	0.206748	0.002499	82.716	42637	present	present	Kyrgyzstan	Central Asia
AWAAN	Kyrgyz	Mbuti	0.207162	0.002493	83.11	42669	present	present	Kyrgyzstan	Central Asia
BAINS	Kyrgyz	Mbuti	0.207076	0.002476	83.617	42703	present	present	Kyrgyzstan	Central Asia
BHATTI	Kyrgyz	Mbuti	0.207641	0.002487	83.502	42659	present	present	Kyrgyzstan	Central Asia
CHOUDHRY	Kyrgyz	Mbuti	0.206483	0.002468	83.657	42713	present	present	Kyrgyzstan	Central Asia
GUJJAR	Kyrgyz	Mbuti	0.205836	0.002465	83.499	42673	present	present	Kyrgyzstan	Central Asia
JATT	Kyrgyz	Mbuti	0.206584	0.002475	83.463	42737	present	present	Kyrgyzstan	Central Asia
KASHMIRI	Kyrgyz	Mbuti	0.208111	0.002482	83.842	42711	present	present	Kyrgyzstan	Central Asia
MALIK	Kyrgyz	Mbuti	0.207236	0.00249	83.236	42662	present	present	Kyrgyzstan	Central Asia
MUGHAL	Kyrgyz	Mbuti	0.207331	0.002483	83.493	42709	present	present	Kyrgyzstan	Central Asia
PATHAN	Kyrgyz	Mbuti	0.20651	0.002465	83.77	42743	present	present	Kyrgyzstan	Central Asia
QASABI	Kyrgyz	Mbuti	0.207587	0.00251	82.707	42624	present	present	Kyrgyzstan	Central Asia
QURESHI	Kyrgyz	Mbuti	0.206939	0.002495	82.938	42654	present	present	Kyrgyzstan	Central Asia
RAJPUT-A	Kyrgyz	Mbuti	0.207341	0.002479	83.629	42701	present	present	Kyrgyzstan	Central Asia
SHEIKH	Kyrgyz	Mbuti	0.208174	0.002497	83.358	42650	present	present	Kyrgyzstan	Central Asia
SYED	Kyrgyz	Mbuti	0.207464	0.002497	83.09	42683	present	present	Kyrgyzstan	Central Asia
RAJPUT-B	Kyrgyz	Mbuti	0.20564	0.002592	79.336	42464	present	present	Kyrgyzstan	Central Asia
ARAIN	Makrani	Mbuti	0.209373	0.002345	89.28	42646	present	present	Pakistan	South Asia
AWAAN	Makrani	Mbuti	0.208993	0.002358	88.625	42668	present	present	Pakistan	South Asia
BAINS	Makrani	Mbuti	0.208931	0.002353	88.806	42710	present	present	Pakistan	South Asia
BHATTI	Makrani	Mbuti	0.207999	0.002334	89.11	42679	present	present	Pakistan	South Asia
CHOUDHRY	Makrani	Mbuti	0.209267	0.002336	89.591	42727	present	present	Pakistan	South Asia
GUJJAR	Makrani	Mbuti	0.209204	0.002354	88.855	42677	present	present	Pakistan	South Asia
JATT	Makrani	Mbuti	0.209336	0.002342	89.395	42749	present	present	Pakistan	South Asia
KASHMIRI	Makrani	Mbuti	0.207857	0.00234	88.815	42728	present	present	Pakistan	South Asia
MALIK	Makrani	Mbuti	0.208201	0.002346	88.761	42678	present	present	Pakistan	South Asia
MUGHAL	Makrani	Mbuti	0.20827	0.002348	88.702	42720	present	present	Pakistan	South Asia
PATHAN	Makrani	Mbuti	0.208991	0.00232	90.066	42753	present	present	Pakistan	South Asia
QASABI	Makrani	Mbuti	0.207579	0.002374	87.444	42642	present	present	Pakistan	South Asia
QURESHI	Makrani	Mbuti	0.208244	0.002367	87.996	42669	present	present	Pakistan	South Asia
RAJPUT-A	Makrani	Mbuti	0.208459	0.002332	89.373	42712	present	present	Pakistan	South Asia
SHEIKH	Makrani	Mbuti	0.20811	0.002342	88.848	42671	present	present	Pakistan	South Asia
SYED	Makrani	Mbuti	0.208171	0.002371	87.8	42694	present	present	Pakistan	South Asia
RAJPUT-B	Makrani	Mbuti	0.208652	0.00244	85.522	42570	present	present	Pakistan	South Asia
ARAIN	Onge	Mbuti	0.199159	0.002794	71.288	42008	present	present	India	South Asia
AWAAN	Onge	Mbuti	0.199821	0.002816	70.964	42050	present	present	India	South Asia
BAINS	Onge	Mbuti	0.200397	0.002791	71.802	42119	present	present	India	South Asia
BHATTI	Onge	Mbuti	0.201574	0.002822	71.432	42054	present	present	India	South Asia
CHOUDHRY	Onge	Mbuti	0.199247	0.002773	71.844	42130	present	present	India	South Asia
GUJJAR	Onge	Mbuti	0.199155	0.002777	71.706	42062	present	present	India	South Asia
JATT	Onge	Mbuti	0.199509	0.002791	71.482	42158	present	present	India	South Asia
KASHMIRI	Onge	Mbuti	0.201539	0.00279	72.233	42130	present	present	India	South Asia
MALIK	Onge	Mbuti	0.201132	0.002808	71.636	42056	present	present	India	South Asia
MUGHAL	Onge	Mbuti	0.201162	0.002795	71.969	42124	present	present	India	South Asia
PATHAN	Onge	Mbuti	0.1976	0.002761	71.561	42167	present	present	India	South Asia
QASABI	Onge	Mbuti	0.201676	0.002846	70.857	41970	present	present	India	South Asia
QURESHI	Onge	Mbuti	0.200599	0.002842	70.59	42032	present	present	India	South Asia
RAJPUT-A	Onge	Mbuti	0.200474	0.002804	71.489	42114	present	present	India	South Asia
SHEIKH	Onge	Mbuti	0.201966	0.002789	72.424	42039	present	present	India	South Asia
SYED	Onge	Mbuti	0.200735	0.00283	70.926	42095	present	present	India	South Asia
RAJPUT-B	Onge	Mbuti	0.199197	0.003003	66.338	41453	present	present	India	South Asia
ARAIN	Pathan	Mbuti	0.217004	0.002708	80.147	42019	present	present	Pakistan	South Asia
AWAAN	Pathan	Mbuti	0.217468	0.002727	79.76	42071	present	present	Pakistan	South Asia
BAINS	Pathan	Mbuti	0.216715	0.002734	79.274	42135	present	present	Pakistan	South Asia
BHATTI	Pathan	Mbuti	0.217013	0.002732	79.422	42071	present	present	Pakistan	South Asia
CHOUDHRY	Pathan	Mbuti	0.216712	0.002698	80.313	42151	present	present	Pakistan	South Asia
GUJJAR	Pathan	Mbuti	0.217042	0.002712	80.034	42074	present	present	Pakistan	South Asia
JATT	Pathan	Mbuti	0.217006	0.002699	80.406	42179	present	present	Pakistan	South Asia
KASHMIRI	Pathan	Mbuti	0.216761	0.002721	79.673	42152	present	present	Pakistan	South Asia
MALIK	Pathan	Mbuti	0.216309	0.002698	80.174	42074	present	present	Pakistan	South Asia
MUGHAL	Pathan	Mbuti	0.216357	0.002734	79.139	42144	present	present	Pakistan	South Asia
PATHAN	Pathan	Mbuti	0.216643	0.002694	80.41	42188	present	present	Pakistan	South Asia
QASABI	Pathan	Mbuti	0.216413	0.002764	78.305	41986	present	present	Pakistan	South Asia
QURESHI	Pathan	Mbuti	0.21644	0.002757	78.497	42049	present	present	Pakistan	South Asia
RAJPUT-A	Pathan	Mbuti	0.21678	0.002705	80.151	42137	present	present	Pakistan	South Asia
SHEIKH	Pathan	Mbuti	0.217168	0.002712	80.082	42060	present	present	Pakistan	South Asia
SYED	Pathan	Mbuti	0.216546	0.00273	79.335	42115	present	present	Pakistan	South Asia
RAJPUT-B	Pathan	Mbuti	0.217464	0.002858	76.08	41483	present	present	Pakistan	South Asia
ARAIN	PJL	Mbuti	0.214649	0.002383	90.073	42671	present	present	Pakistan	South Asia
AWAAN	PJL	Mbuti	0.214898	0.002401	89.495	42681	present	present	Pakistan	South Asia
BAINS	PJL	Mbuti	0.214784	0.002384	90.08	42705	present	present	Pakistan	South Asia
BHATTI	PJL	Mbuti	0.214643	0.002385	89.998	42691	present	present	Pakistan	South Asia
CHOUDHRY	PJL	Mbuti	0.21454	0.00237	90.51	42722	present	present	Pakistan	South Asia
GUJJAR	PJL	Mbuti	0.214534	0.002373	90.395	42681	present	present	Pakistan	South Asia
JATT	PJL	Mbuti	0.214576	0.002378	90.238	42737	present	present	Pakistan	South Asia
KASHMIRI	PJL	Mbuti	0.214722	0.002385	90.043	42714	present	present	Pakistan	South Asia
MALIK	PJL	Mbuti	0.214814	0.002391	89.825	42676	present	present	Pakistan	South Asia
MUGHAL	PJL	Mbuti	0.214771	0.002393	89.761	42709	present	present	Pakistan	South Asia
PATHAN	PJL	Mbuti	0.213145	0.002356	90.465	42745	present	present	Pakistan	South Asia
QASABI	PJL	Mbuti	0.214826	0.00241	89.149	42669	present	present	Pakistan	South Asia
QURESHI	PJL	Mbuti	0.214591	0.002412	88.984	42671	present	present	Pakistan	South Asia
RAJPUT-A	PJL	Mbuti	0.214897	0.002382	90.233	42709	present	present	Pakistan	South Asia
SHEIKH	PJL	Mbuti	0.215575	0.002391	90.165	42675	present	present	Pakistan	South Asia
SYED	PJL	Mbuti	0.2145	0.002408	89.094	42702	present	present	Pakistan	South Asia
RAJPUT-B	PJL	Mbuti	0.213969	0.002472	86.56	42649	present	present	Pakistan	South Asia
ARAIN	Rajput	Mbuti	0.213567	0.002465	86.637	42365	present	present	India	South Asia
AWAAN	Rajput	Mbuti	0.213568	0.002481	86.099	42403	present	present	India	South Asia
BAINS	Rajput	Mbuti	0.213669	0.002466	86.63	42453	present	present	India	South Asia
BHATTI	Rajput	Mbuti	0.214005	0.002461	86.958	42396	present	present	India	South Asia
CHOUDHRY	Rajput	Mbuti	0.213124	0.002456	86.768	42467	present	present	India	South Asia
GUJJAR	Rajput	Mbuti	0.212754	0.002446	86.986	42414	present	present	India	South Asia
JATT	Rajput	Mbuti	0.213147	0.00246	86.632	42489	present	present	India	South Asia
KASHMIRI	Rajput	Mbuti	0.214444	0.002473	86.698	42469	present	present	India	South Asia
MALIK	Rajput	Mbuti	0.213837	0.002467	86.672	42404	present	present	India	South Asia
MUGHAL	Rajput	Mbuti	0.214126	0.002468	86.755	42459	present	present	India	South Asia
PATHAN	Rajput	Mbuti	0.21216	0.002437	87.073	42499	present	present	India	South Asia
QASABI	Rajput	Mbuti	0.214451	0.002484	86.324	42350	present	present	India	South Asia
QURESHI	Rajput	Mbuti	0.213777	0.002481	86.157	42384	present	present	India	South Asia
RAJPUT-A	Rajput	Mbuti	0.213963	0.002465	86.803	42450	present	present	India	South Asia
SHEIKH	Rajput	Mbuti	0.21469	0.00248	86.553	42390	present	present	India	South Asia
SYED	Rajput	Mbuti	0.213728	0.00249	85.836	42436	present	present	India	South Asia
RAJPUT-B	Rajput	Mbuti	0.21271	0.002592	82.07	42081	present	present	India	South Asia
ARAIN	Sindhi	Mbuti	0.215388	0.002684	80.256	42024	present	present	Pakistan	South Asia
AWAAN	Sindhi	Mbuti	0.214858	0.00269	79.859	42073	present	present	Pakistan	South Asia
BAINS	Sindhi	Mbuti	0.215144	0.002637	81.588	42136	present	present	Pakistan	South Asia
BHATTI	Sindhi	Mbuti	0.214355	0.002633	81.417	42069	present	present	Pakistan	South Asia
CHOUDHRY	Sindhi	Mbuti	0.214878	0.002636	81.507	42152	present	present	Pakistan	South Asia
GUJJAR	Sindhi	Mbuti	0.214914	0.002653	81.011	42072	present	present	Pakistan	South Asia
JATT	Sindhi	Mbuti	0.214809	0.002643	81.276	42181	present	present	Pakistan	South Asia
KASHMIRI	Sindhi	Mbuti	0.214583	0.002643	81.198	42153	present	present	Pakistan	South Asia
MALIK	Sindhi	Mbuti	0.215177	0.002683	80.204	42077	present	present	Pakistan	South Asia
MUGHAL	Sindhi	Mbuti	0.214707	0.002681	80.086	42146	present	present	Pakistan	South Asia
PATHAN	Sindhi	Mbuti	0.214068	0.002635	81.253	42190	present	present	Pakistan	South Asia
QASABI	Sindhi	Mbuti	0.214485	0.002684	79.909	41985	present	present	Pakistan	South Asia
QURESHI	Sindhi	Mbuti	0.214281	0.002686	79.787	42056	present	present	Pakistan	South Asia
RAJPUT-A	Sindhi	Mbuti	0.215089	0.002649	81.189	42136	present	present	Pakistan	South Asia
SHEIKH	Sindhi	Mbuti	0.215339	0.002678	80.422	42063	present	present	Pakistan	South Asia
SYED	Sindhi	Mbuti	0.214107	0.002674	80.078	42114	present	present	Pakistan	South Asia
RAJPUT-B	Sindhi	Mbuti	0.214554	0.002785	77.028	41484	present	present	Pakistan	South Asia
ARAIN	Tajik	Mbuti	0.211713	0.002505	84.525	42573	present	present	Tajikistan	Central Asia
AWAAN	Tajik	Mbuti	0.211714	0.002506	84.498	42627	present	present	Tajikistan	Central Asia
BAINS	Tajik	Mbuti	0.211724	0.002505	84.537	42687	present	present	Tajikistan	Central Asia
BHATTI	Tajik	Mbuti	0.21122	0.002489	84.87	42623	present	present	Tajikistan	Central Asia
CHOUDHRY	Tajik	Mbuti	0.211808	0.002481	85.384	42701	present	present	Tajikistan	Central Asia
GUJJAR	Tajik	Mbuti	0.211446	0.002498	84.644	42628	present	present	Tajikistan	Central Asia
JATT	Tajik	Mbuti	0.211999	0.002486	85.264	42727	present	present	Tajikistan	Central Asia
KASHMIRI	Tajik	Mbuti	0.212179	0.002485	85.377	42702	present	present	Tajikistan	Central Asia
MALIK	Tajik	Mbuti	0.211521	0.00248	85.297	42632	present	present	Tajikistan	Central Asia
MUGHAL	Tajik	Mbuti	0.21134	0.002493	84.79	42694	present	present	Tajikistan	Central Asia
PATHAN	Tajik	Mbuti	0.212159	0.002467	85.983	42736	present	present	Tajikistan	Central Asia
QASABI	Tajik	Mbuti	0.210817	0.002513	83.89	42549	present	present	Tajikistan	Central Asia
QURESHI	Tajik	Mbuti	0.21077	0.00251	83.968	42604	present	present	Tajikistan	Central Asia
RAJPUT-A	Tajik	Mbuti	0.211584	0.002475	85.502	42686	present	present	Tajikistan	Central Asia
SHEIKH	Tajik	Mbuti	0.211764	0.00248	85.377	42618	present	present	Tajikistan	Central Asia
SYED	Tajik	Mbuti	0.211309	0.002516	83.995	42666	present	present	Tajikistan	Central Asia
RAJPUT-B	Tajik	Mbuti	0.210329	0.002591	81.177	42157	present	present	Tajikistan	Central Asia
ARAIN	Turkmen	Mbuti	0.209301	0.002482	84.344	42609	present	present	Turkmenistan	Central Asia
AWAAN	Turkmen	Mbuti	0.209507	0.002473	84.712	42642	present	present	Turkmenistan	Central Asia
BAINS	Turkmen	Mbuti	0.20898	0.002467	84.693	42694	present	present	Turkmenistan	Central Asia
BHATTI	Turkmen	Mbuti	0.209185	0.002468	84.756	42637	present	present	Turkmenistan	Central Asia
CHOUDHRY	Turkmen	Mbuti	0.208675	0.00245	85.181	42706	present	present	Turkmenistan	Central Asia
GUJJAR	Turkmen	Mbuti	0.208529	0.002464	84.624	42646	present	present	Turkmenistan	Central Asia
JATT	Turkmen	Mbuti	0.208824	0.002454	85.088	42731	present	present	Turkmenistan	Central Asia
KASHMIRI	Turkmen	Mbuti	0.209252	0.002461	85.026	42706	present	present	Turkmenistan	Central Asia
MALIK	Turkmen	Mbuti	0.208755	0.002477	84.28	42644	present	present	Turkmenistan	Central Asia
MUGHAL	Turkmen	Mbuti	0.208841	0.002465	84.712	42700	present	present	Turkmenistan	Central Asia
PATHAN	Turkmen	Mbuti	0.209123	0.002429	86.087	42739	present	present	Turkmenistan	Central Asia
QASABI	Turkmen	Mbuti	0.20836	0.002478	84.084	42592	present	present	Turkmenistan	Central Asia
QURESHI	Turkmen	Mbuti	0.208202	0.002481	83.926	42625	present	present	Turkmenistan	Central Asia
RAJPUT-A	Turkmen	Mbuti	0.208961	0.00246	84.956	42693	present	present	Turkmenistan	Central Asia
SHEIKH	Turkmen	Mbuti	0.209071	0.002454	85.21	42637	present	present	Turkmenistan	Central Asia
SYED	Turkmen	Mbuti	0.208989	0.002478	84.34	42669	present	present	Turkmenistan	Central Asia
RAJPUT-B	Turkmen	Mbuti	0.20794	0.002596	80.093	42384	present	present	Turkmenistan	Central Asia
ARAIN	UttarPradesh_Brahmins	Mbuti	0.215282	0.002475	86.969	42351	present	present	India	South Asia
AWAAN	UttarPradesh_Brahmins	Mbuti	0.21548	0.0025	86.209	42390	present	present	India	South Asia
BAINS	UttarPradesh_Brahmins	Mbuti	0.215393	0.002484	86.698	42443	present	present	India	South Asia
BHATTI	UttarPradesh_Brahmins	Mbuti	0.215427	0.002478	86.945	42389	present	present	India	South Asia
CHOUDHRY	UttarPradesh_Brahmins	Mbuti	0.215023	0.002455	87.592	42455	present	present	India	South Asia
GUJJAR	UttarPradesh_Brahmins	Mbuti	0.214845	0.002466	87.12	42391	present	present	India	South Asia
JATT	UttarPradesh_Brahmins	Mbuti	0.215011	0.002467	87.161	42479	present	present	India	South Asia
KASHMIRI	UttarPradesh_Brahmins	Mbuti	0.215777	0.002473	87.243	42454	present	present	India	South Asia
MALIK	UttarPradesh_Brahmins	Mbuti	0.21535	0.002492	86.415	42395	present	present	India	South Asia
MUGHAL	UttarPradesh_Brahmins	Mbuti	0.215519	0.002488	86.627	42444	present	present	India	South Asia
PATHAN	UttarPradesh_Brahmins	Mbuti	0.214154	0.002449	87.463	42486	present	present	India	South Asia
QASABI	UttarPradesh_Brahmins	Mbuti	0.215862	0.002528	85.375	42323	present	present	India	South Asia
QURESHI	UttarPradesh_Brahmins	Mbuti	0.215224	0.002516	85.545	42377	present	present	India	South Asia
RAJPUT-A	UttarPradesh_Brahmins	Mbuti	0.215511	0.002481	86.86	42441	present	present	India	South Asia
SHEIKH	UttarPradesh_Brahmins	Mbuti	0.216116	0.002488	86.866	42378	present	present	India	South Asia
SYED	UttarPradesh_Brahmins	Mbuti	0.215329	0.002501	86.099	42423	present	present	India	South Asia
RAJPUT-B	UttarPradesh_Brahmins	Mbuti	0.214137	0.002587	82.767	42059	present	present	India	South Asia
ARAIN	Uzbek	Mbuti	0.208785	0.002425	86.098	42651	present	present	Uzbekistan	Central Asia
AWAAN	Uzbek	Mbuti	0.208707	0.002426	86.045	42678	present	present	Uzbekistan	Central Asia
BAINS	Uzbek	Mbuti	0.208682	0.00241	86.579	42712	present	present	Uzbekistan	Central Asia
BHATTI	Uzbek	Mbuti	0.208668	0.002413	86.484	42676	present	present	Uzbekistan	Central Asia
CHOUDHRY	Uzbek	Mbuti	0.208332	0.002406	86.6	42721	present	present	Uzbekistan	Central Asia
GUJJAR	Uzbek	Mbuti	0.20777	0.00241	86.22	42680	present	present	Uzbekistan	Central Asia
JATT	Uzbek	Mbuti	0.208335	0.002407	86.537	42743	present	present	Uzbekistan	Central Asia
KASHMIRI	Uzbek	Mbuti	0.209172	0.002418	86.516	42718	present	present	Uzbekistan	Central Asia
MALIK	Uzbek	Mbuti	0.208417	0.002419	86.162	42676	present	present	Uzbekistan	Central Asia
MUGHAL	Uzbek	Mbuti	0.208536	0.002413	86.417	42712	present	present	Uzbekistan	Central Asia
PATHAN	Uzbek	Mbuti	0.208562	0.002389	87.283	42749	present	present	Uzbekistan	Central Asia
QASABI	Uzbek	Mbuti	0.208281	0.002432	85.657	42636	present	present	Uzbekistan	Central Asia
QURESHI	Uzbek	Mbuti	0.208189	0.002424	85.874	42668	present	present	Uzbekistan	Central Asia
RAJPUT-A	Uzbek	Mbuti	0.208521	0.002412	86.434	42714	present	present	Uzbekistan	Central Asia
SHEIKH	Uzbek	Mbuti	0.208922	0.002406	86.817	42665	present	present	Uzbekistan	Central Asia
SYED	Uzbek	Mbuti	0.208457	0.002431	85.753	42699	present	present	Uzbekistan	Central Asia
RAJPUT-B	Uzbek	Mbuti	0.206949	0.002535	81.622	42547	present	present	Uzbekistan	Central Asia
