# Supplementary material for: Fine-scale population structure and demographic history of British Pakistanis
Source: Nat Commun. 2021 Dec 10;12:7189. doi: 10.1038/s41467-021-27394-2 (PMC8664933; doi:10.1038/s41467-021-27394-2)
Supplement: Supplementary file 7 — Supplementary Data 5 [file 41467_2021_27394_MOESM7_ESM.xlsx]

## Sheet: Supplementary Data 5
Supplementary Data 5. f4-statistics results for Bradford subgroups reporting Arabic ancestry using other subgroups and Middle East populations. The f4-statistics were computed with the phylogeny f4(W, X; Y, Chimpanzee), where W represents the biraderi groups reporting Arabic ancestry (Qureshi, Sheikh or Syed), X are all the other Bradford sub-groups and Y represents Middle East populations. Posit…
W	X	Y	Z	f4	Z-score
QURESHI	ABBASI	Bedouin	Chimpanzee	-0.000195	-0.497
QURESHI	ALVI	Bedouin	Chimpanzee	-0.000461	-0.753
QURESHI	ANSARI	Bedouin	Chimpanzee	0.000671	1.571
QURESHI	ARAIN	Bedouin	Chimpanzee	-0.000717	-3.063
QURESHI	AWAAN	Bedouin	Chimpanzee	-0.00013	-0.616
QURESHI	BAINS	Bedouin	Chimpanzee	-0.000186	-1.004
QURESHI	BALOCH	Bedouin	Chimpanzee	0.000268	0.528
QURESHI	BHANS	Bedouin	Chimpanzee	-0.000152	-0.269
QURESHI	BHATTI	Bedouin	Chimpanzee	0.000174	0.801
QURESHI	CHACHI	Bedouin	Chimpanzee	-0.000142	-0.496
QURESHI	CHATHA	Bedouin	Chimpanzee	0.001408	2.349
QURESHI	CHEER	Bedouin	Chimpanzee	0.00032	0.399
QURESHI	CHOUDHRY	Bedouin	Chimpanzee	-0.000241	-1.399
QURESHI	DARR	Bedouin	Chimpanzee	-0.000565	-1.158
QURESHI	DARZI	Bedouin	Chimpanzee	0.000141	0.166
QURESHI	DURRANI	Bedouin	Chimpanzee	0.000683	0.893
QURESHI	GUJJAR	Bedouin	Chimpanzee	-0.000152	-0.745
QURESHI	JANJUA	Bedouin	Chimpanzee	0.00024	0.772
QURESHI	JATT	Bedouin	Chimpanzee	-0.000251	-1.507
QURESHI	KAPOOR	Bedouin	Chimpanzee	-0.00051	-0.653
QURESHI	KASHMIRI	Bedouin	Chimpanzee	3.7e-05	0.211
QURESHI	KAYANI	Bedouin	Chimpanzee	0.000295	0.371
QURESHI	KHANKHEL	Bedouin	Chimpanzee	-0.000749	-1.357
QURESHI	KHAWAJA	Bedouin	Chimpanzee	6.5e-05	0.206
QURESHI	KHOKHAR	Bedouin	Chimpanzee	-0.000832	-1.985
QURESHI	KUMHAR	Bedouin	Chimpanzee	2.3e-05	0.062
QURESHI	MACHHI	Bedouin	Chimpanzee	0.000337	0.589
QURESHI	MAHAR	Bedouin	Chimpanzee	-0.0006	-1.037
QURESHI	MALIK	Bedouin	Chimpanzee	4.8e-05	0.237
QURESHI	MEMON	Bedouin	Chimpanzee	0.000461	0.76
QURESHI	MIAN	Bedouin	Chimpanzee	-0.000879	-1.118
QURESHI	MIR	Bedouin	Chimpanzee	-5.2e-05	-0.065
QURESHI	MIRZA	Bedouin	Chimpanzee	0.000531	1.519
QURESHI	MISTRI	Bedouin	Chimpanzee	-0.000157	-0.539
QURESHI	MOCHI	Bedouin	Chimpanzee	-0.000283	-0.339
QURESHI	MUGHAL	Bedouin	Chimpanzee	3.1e-05	0.186
QURESHI	NAI	Bedouin	Chimpanzee	4.6e-05	0.107
QURESHI	PATEL	Bedouin	Chimpanzee	0.000175	0.214
QURESHI	PATHAN	Bedouin	Chimpanzee	-0.000492	-2.822
QURESHI	QASABI	Bedouin	Chimpanzee	0.00025	1.017
QURESHI	QAZI	Bedouin	Chimpanzee	-0.000102	-0.258
QURESHI	RAI	Bedouin	Chimpanzee	-0.000291	-0.922
QURESHI	RAJPUT	Bedouin	Chimpanzee	3.2e-05	0.198
QURESHI	RANA	Bedouin	Chimpanzee	0.000657	0.822
QURESHI	REHMANI	Bedouin	Chimpanzee	-0.000197	-0.345
QURESHI	SARDARR	Bedouin	Chimpanzee	0.000593	1.061
QURESHI	SEHGAL	Bedouin	Chimpanzee	-8.4e-05	-0.15
QURESHI	SHAH	Bedouin	Chimpanzee	0.000506	1.308
QURESHI	TANOLI	Bedouin	Chimpanzee	0.001335	1.559
QURESHI	TARHELI	Bedouin	Chimpanzee	-4.9e-05	-0.06
QURESHI	VIRAJ	Bedouin	Chimpanzee	-0.001797	-2.171
QURESHI	WARAICH	Bedouin	Chimpanzee	0.000653	1.11
QURESHI	ZAMINDAAR	Bedouin	Chimpanzee	-0.000121	-0.155
SHEIKH	ABBASI	Bedouin	Chimpanzee	-0.000284	-0.725
SHEIKH	ALVI	Bedouin	Chimpanzee	-0.00055	-0.912
SHEIKH	ANSARI	Bedouin	Chimpanzee	0.000582	1.38
SHEIKH	ARAIN	Bedouin	Chimpanzee	-0.000806	-3.569
SHEIKH	AWAAN	Bedouin	Chimpanzee	-0.000219	-1.071
SHEIKH	BAINS	Bedouin	Chimpanzee	-0.000275	-1.481
SHEIKH	BALOCH	Bedouin	Chimpanzee	0.000179	0.346
SHEIKH	BHANS	Bedouin	Chimpanzee	-0.00024	-0.427
SHEIKH	BHATTI	Bedouin	Chimpanzee	8.6e-05	0.406
SHEIKH	CHACHI	Bedouin	Chimpanzee	-0.00023	-0.824
SHEIKH	CHATHA	Bedouin	Chimpanzee	0.001319	2.182
SHEIKH	CHEER	Bedouin	Chimpanzee	0.000234	0.293
SHEIKH	CHOUDHRY	Bedouin	Chimpanzee	-0.00033	-1.896
SHEIKH	DARR	Bedouin	Chimpanzee	-0.000653	-1.378
SHEIKH	DARZI	Bedouin	Chimpanzee	5.6e-05	0.066
SHEIKH	DURRANI	Bedouin	Chimpanzee	0.000602	0.782
SHEIKH	GUJJAR	Bedouin	Chimpanzee	-0.00024	-1.179
SHEIKH	JANJUA	Bedouin	Chimpanzee	0.000152	0.498
SHEIKH	JATT	Bedouin	Chimpanzee	-0.00034	-1.994
SHEIKH	KAPOOR	Bedouin	Chimpanzee	-0.000594	-0.77
SHEIKH	KASHMIRI	Bedouin	Chimpanzee	-5.2e-05	-0.301
SHEIKH	KAYANI	Bedouin	Chimpanzee	0.000214	0.268
SHEIKH	KHANKHEL	Bedouin	Chimpanzee	-0.000838	-1.528
SHEIKH	KHAWAJA	Bedouin	Chimpanzee	-2.3e-05	-0.076
SHEIKH	KHOKHAR	Bedouin	Chimpanzee	-0.000921	-2.174
SHEIKH	KUMHAR	Bedouin	Chimpanzee	-6.6e-05	-0.182
SHEIKH	MACHHI	Bedouin	Chimpanzee	0.000249	0.44
SHEIKH	MAHAR	Bedouin	Chimpanzee	-0.000689	-1.165
SHEIKH	MALIK	Bedouin	Chimpanzee	-4.1e-05	-0.207
SHEIKH	MEMON	Bedouin	Chimpanzee	0.000373	0.608
SHEIKH	MIAN	Bedouin	Chimpanzee	-0.00097	-1.197
SHEIKH	MIR	Bedouin	Chimpanzee	-0.000141	-0.177
SHEIKH	MIRZA	Bedouin	Chimpanzee	0.000442	1.29
SHEIKH	MISTRI	Bedouin	Chimpanzee	-0.000245	-0.836
SHEIKH	MOCHI	Bedouin	Chimpanzee	-0.00037	-0.441
SHEIKH	MUGHAL	Bedouin	Chimpanzee	-5.7e-05	-0.324
SHEIKH	NAI	Bedouin	Chimpanzee	-4.3e-05	-0.101
SHEIKH	PATEL	Bedouin	Chimpanzee	8.9e-05	0.11
SHEIKH	PATHAN	Bedouin	Chimpanzee	-0.000581	-3.354
SHEIKH	QASABI	Bedouin	Chimpanzee	0.000162	0.69
SHEIKH	QAZI	Bedouin	Chimpanzee	-0.000191	-0.488
SHEIKH	RAI	Bedouin	Chimpanzee	-0.00038	-1.214
SHEIKH	RAJPUT	Bedouin	Chimpanzee	-5.7e-05	-0.365
SHEIKH	RANA	Bedouin	Chimpanzee	0.00057	0.721
SHEIKH	REHMANI	Bedouin	Chimpanzee	-0.000285	-0.508
SHEIKH	SARDARR	Bedouin	Chimpanzee	0.000504	0.894
SHEIKH	SEHGAL	Bedouin	Chimpanzee	-0.000173	-0.307
SHEIKH	SHAH	Bedouin	Chimpanzee	0.000417	1.137
SHEIKH	TANOLI	Bedouin	Chimpanzee	0.001238	1.436
SHEIKH	TARHELI	Bedouin	Chimpanzee	-0.000136	-0.166
SHEIKH	VIRAJ	Bedouin	Chimpanzee	-0.001884	-2.31
SHEIKH	WARAICH	Bedouin	Chimpanzee	0.000564	0.964
SHEIKH	ZAMINDAAR	Bedouin	Chimpanzee	-0.000203	-0.262
SYED	ABBASI	Bedouin	Chimpanzee	-0.000173	-0.456
SYED	ALVI	Bedouin	Chimpanzee	-0.000439	-0.738
SYED	ANSARI	Bedouin	Chimpanzee	0.000693	1.68
SYED	ARAIN	Bedouin	Chimpanzee	-0.000695	-3.385
SYED	AWAAN	Bedouin	Chimpanzee	-0.000108	-0.607
SYED	BAINS	Bedouin	Chimpanzee	-0.000164	-1.092
SYED	BALOCH	Bedouin	Chimpanzee	0.00029	0.584
SYED	BHANS	Bedouin	Chimpanzee	-0.00013	-0.234
SYED	BHATTI	Bedouin	Chimpanzee	0.000197	1.09
SYED	CHACHI	Bedouin	Chimpanzee	-0.000119	-0.458
SYED	CHATHA	Bedouin	Chimpanzee	0.00143	2.426
SYED	CHEER	Bedouin	Chimpanzee	0.000343	0.432
SYED	CHOUDHRY	Bedouin	Chimpanzee	-0.000219	-1.61
SYED	DARR	Bedouin	Chimpanzee	-0.000543	-1.143
SYED	DARZI	Bedouin	Chimpanzee	0.000163	0.193
SYED	DURRANI	Bedouin	Chimpanzee	0.000707	0.915
SYED	GUJJAR	Bedouin	Chimpanzee	-0.00013	-0.753
SYED	JANJUA	Bedouin	Chimpanzee	0.000263	0.897
SYED	JATT	Bedouin	Chimpanzee	-0.000229	-1.699
SYED	KAPOOR	Bedouin	Chimpanzee	-0.000486	-0.634
SYED	KASHMIRI	Bedouin	Chimpanzee	5.9e-05	0.435
SYED	KAYANI	Bedouin	Chimpanzee	0.000322	0.402
SYED	KHANKHEL	Bedouin	Chimpanzee	-0.000727	-1.345
SYED	KHAWAJA	Bedouin	Chimpanzee	8.8e-05	0.295
SYED	KHOKHAR	Bedouin	Chimpanzee	-0.00081	-1.969
SYED	KUMHAR	Bedouin	Chimpanzee	4.5e-05	0.131
SYED	MACHHI	Bedouin	Chimpanzee	0.000359	0.639
SYED	MAHAR	Bedouin	Chimpanzee	-0.000578	-1.003
SYED	MALIK	Bedouin	Chimpanzee	7e-05	0.424
SYED	MEMON	Bedouin	Chimpanzee	0.000483	0.818
SYED	MIAN	Bedouin	Chimpanzee	-0.000857	-1.093
SYED	MIR	Bedouin	Chimpanzee	-3.3e-05	-0.042
SYED	MIRZA	Bedouin	Chimpanzee	0.000553	1.702
SYED	MISTRI	Bedouin	Chimpanzee	-0.000135	-0.484
SYED	MOCHI	Bedouin	Chimpanzee	-0.000257	-0.313
SYED	MUGHAL	Bedouin	Chimpanzee	5.3e-05	0.396
SYED	NAI	Bedouin	Chimpanzee	6.8e-05	0.165
SYED	PATEL	Bedouin	Chimpanzee	0.000196	0.242
SYED	PATHAN	Bedouin	Chimpanzee	-0.00047	-3.473
SYED	QASABI	Bedouin	Chimpanzee	0.000273	1.233
SYED	QAZI	Bedouin	Chimpanzee	-8e-05	-0.214
SYED	RAI	Bedouin	Chimpanzee	-0.000269	-0.882
SYED	RAJPUT	Bedouin	Chimpanzee	5.4e-05	0.446
SYED	RANA	Bedouin	Chimpanzee	0.000676	0.859
SYED	REHMANI	Bedouin	Chimpanzee	-0.000175	-0.313
SYED	SARDARR	Bedouin	Chimpanzee	0.000615	1.115
SYED	SEHGAL	Bedouin	Chimpanzee	-6.2e-05	-0.114
SYED	SHAH	Bedouin	Chimpanzee	0.000528	1.523
SYED	TANOLI	Bedouin	Chimpanzee	0.001354	1.602
SYED	TARHELI	Bedouin	Chimpanzee	-2.9e-05	-0.036
SYED	VIRAJ	Bedouin	Chimpanzee	-0.001774	-2.188
SYED	WARAICH	Bedouin	Chimpanzee	0.000675	1.156
SYED	ZAMINDAAR	Bedouin	Chimpanzee	-9.1e-05	-0.118
QURESHI	ABBASI	Druze	Chimpanzee	-0.000281	-0.713
QURESHI	ALVI	Druze	Chimpanzee	-0.000551	-0.887
QURESHI	ANSARI	Druze	Chimpanzee	0.00066	1.485
QURESHI	ARAIN	Druze	Chimpanzee	-0.000784	-3.363
QURESHI	AWAAN	Druze	Chimpanzee	-0.000194	-0.917
QURESHI	BAINS	Druze	Chimpanzee	-0.000203	-1.101
QURESHI	BALOCH	Druze	Chimpanzee	0.000369	0.715
QURESHI	BHANS	Druze	Chimpanzee	-0.000258	-0.455
QURESHI	BHATTI	Druze	Chimpanzee	0.000129	0.59
QURESHI	CHACHI	Druze	Chimpanzee	-0.000221	-0.773
QURESHI	CHATHA	Druze	Chimpanzee	0.001407	2.309
QURESHI	CHEER	Druze	Chimpanzee	0.000612	0.764
QURESHI	CHOUDHRY	Druze	Chimpanzee	-0.000289	-1.682
QURESHI	DARR	Druze	Chimpanzee	-0.000659	-1.341
QURESHI	DARZI	Druze	Chimpanzee	0.000132	0.152
QURESHI	DURRANI	Druze	Chimpanzee	0.000302	0.384
QURESHI	GUJJAR	Druze	Chimpanzee	-0.000185	-0.903
QURESHI	JANJUA	Druze	Chimpanzee	2.7e-05	0.085
QURESHI	JATT	Druze	Chimpanzee	-0.000329	-2.003
QURESHI	KAPOOR	Druze	Chimpanzee	-0.000865	-1.087
QURESHI	KASHMIRI	Druze	Chimpanzee	-4e-06	-0.023
QURESHI	KAYANI	Druze	Chimpanzee	1.2e-05	0.015
QURESHI	KHANKHEL	Druze	Chimpanzee	-0.000997	-1.776
QURESHI	KHAWAJA	Druze	Chimpanzee	1.5e-05	0.045
QURESHI	KHOKHAR	Druze	Chimpanzee	-0.000705	-1.672
QURESHI	KUMHAR	Druze	Chimpanzee	-5.1e-05	-0.136
QURESHI	MACHHI	Druze	Chimpanzee	0.000526	0.919
QURESHI	MAHAR	Druze	Chimpanzee	-0.000681	-1.169
QURESHI	MALIK	Druze	Chimpanzee	2.1e-05	0.103
QURESHI	MEMON	Druze	Chimpanzee	0.000405	0.663
QURESHI	MIAN	Druze	Chimpanzee	-0.000841	-1.039
QURESHI	MIR	Druze	Chimpanzee	6e-05	0.074
QURESHI	MIRZA	Druze	Chimpanzee	0.000545	1.526
QURESHI	MISTRI	Druze	Chimpanzee	-0.000179	-0.6
QURESHI	MOCHI	Druze	Chimpanzee	-0.000392	-0.458
QURESHI	MUGHAL	Druze	Chimpanzee	3.3e-05	0.198
QURESHI	NAI	Druze	Chimpanzee	-4.7e-05	-0.109
QURESHI	PATEL	Druze	Chimpanzee	0.000239	0.283
QURESHI	PATHAN	Druze	Chimpanzee	-0.000588	-3.361
QURESHI	QASABI	Druze	Chimpanzee	0.000241	0.963
QURESHI	QAZI	Druze	Chimpanzee	-8.3e-05	-0.202
QURESHI	RAI	Druze	Chimpanzee	-0.000287	-0.904
QURESHI	RAJPUT	Druze	Chimpanzee	-1.6e-05	-0.1
QURESHI	RANA	Druze	Chimpanzee	0.000856	1.064
QURESHI	REHMANI	Druze	Chimpanzee	-0.000271	-0.473
QURESHI	SARDARR	Druze	Chimpanzee	0.000455	0.811
QURESHI	SEHGAL	Druze	Chimpanzee	-4e-06	-0.007
QURESHI	SHAH	Druze	Chimpanzee	0.000624	1.571
QURESHI	TANOLI	Druze	Chimpanzee	0.001133	1.3
QURESHI	TARHELI	Druze	Chimpanzee	-0.000119	-0.141
QURESHI	VIRAJ	Druze	Chimpanzee	-0.001897	-2.273
QURESHI	WARAICH	Druze	Chimpanzee	0.000522	0.872
QURESHI	ZAMINDAAR	Druze	Chimpanzee	-0.000172	-0.218
SHEIKH	ABBASI	Druze	Chimpanzee	-0.000342	-0.872
SHEIKH	ALVI	Druze	Chimpanzee	-0.000613	-1.006
SHEIKH	ANSARI	Druze	Chimpanzee	0.000598	1.377
SHEIKH	ARAIN	Druze	Chimpanzee	-0.000846	-3.747
SHEIKH	AWAAN	Druze	Chimpanzee	-0.000255	-1.232
SHEIKH	BAINS	Druze	Chimpanzee	-0.000265	-1.389
SHEIKH	BALOCH	Druze	Chimpanzee	0.000308	0.584
SHEIKH	BHANS	Druze	Chimpanzee	-0.000319	-0.563
SHEIKH	BHATTI	Druze	Chimpanzee	6.7e-05	0.313
SHEIKH	CHACHI	Druze	Chimpanzee	-0.000283	-0.996
SHEIKH	CHATHA	Druze	Chimpanzee	0.001346	2.188
SHEIKH	CHEER	Druze	Chimpanzee	0.000552	0.69
SHEIKH	CHOUDHRY	Druze	Chimpanzee	-0.00035	-2.01
SHEIKH	DARR	Druze	Chimpanzee	-0.00072	-1.506
SHEIKH	DARZI	Druze	Chimpanzee	7.5e-05	0.087
SHEIKH	DURRANI	Druze	Chimpanzee	0.00025	0.314
SHEIKH	GUJJAR	Druze	Chimpanzee	-0.000247	-1.194
SHEIKH	JANJUA	Druze	Chimpanzee	-3.4e-05	-0.111
SHEIKH	JATT	Druze	Chimpanzee	-0.000391	-2.287
SHEIKH	KAPOOR	Druze	Chimpanzee	-0.00092	-1.172
SHEIKH	KASHMIRI	Druze	Chimpanzee	-6.6e-05	-0.379
SHEIKH	KAYANI	Druze	Chimpanzee	-4.2e-05	-0.051
SHEIKH	KHANKHEL	Druze	Chimpanzee	-0.001059	-1.901
SHEIKH	KHAWAJA	Druze	Chimpanzee	-4.7e-05	-0.148
SHEIKH	KHOKHAR	Druze	Chimpanzee	-0.000767	-1.785
SHEIKH	KUMHAR	Druze	Chimpanzee	-0.000112	-0.306
SHEIKH	MACHHI	Druze	Chimpanzee	0.000465	0.813
SHEIKH	MAHAR	Druze	Chimpanzee	-0.000743	-1.244
SHEIKH	MALIK	Druze	Chimpanzee	-4.1e-05	-0.203
SHEIKH	MEMON	Druze	Chimpanzee	0.000343	0.558
SHEIKH	MIAN	Druze	Chimpanzee	-0.000905	-1.089
SHEIKH	MIR	Druze	Chimpanzee	-3e-06	-0.003
SHEIKH	MIRZA	Druze	Chimpanzee	0.000483	1.379
SHEIKH	MISTRI	Druze	Chimpanzee	-0.000241	-0.801
SHEIKH	MOCHI	Druze	Chimpanzee	-0.000453	-0.525
SHEIKH	MUGHAL	Druze	Chimpanzee	-2.8e-05	-0.157
SHEIKH	NAI	Druze	Chimpanzee	-0.000109	-0.251
SHEIKH	PATEL	Druze	Chimpanzee	0.000181	0.216
SHEIKH	PATHAN	Druze	Chimpanzee	-0.00065	-3.743
SHEIKH	QASABI	Druze	Chimpanzee	0.000179	0.739
SHEIKH	QAZI	Druze	Chimpanzee	-0.000145	-0.36
SHEIKH	RAI	Druze	Chimpanzee	-0.000348	-1.099
SHEIKH	RAJPUT	Druze	Chimpanzee	-7.8e-05	-0.496
SHEIKH	RANA	Druze	Chimpanzee	0.000797	1
SHEIKH	REHMANI	Druze	Chimpanzee	-0.000332	-0.586
SHEIKH	SARDARR	Druze	Chimpanzee	0.000393	0.693
SHEIKH	SEHGAL	Druze	Chimpanzee	-6.6e-05	-0.114
SHEIKH	SHAH	Druze	Chimpanzee	0.000563	1.489
SHEIKH	TANOLI	Druze	Chimpanzee	0.001062	1.205
SHEIKH	TARHELI	Druze	Chimpanzee	-0.000177	-0.212
SHEIKH	VIRAJ	Druze	Chimpanzee	-0.001956	-2.38
SHEIKH	WARAICH	Druze	Chimpanzee	0.000461	0.778
SHEIKH	ZAMINDAAR	Druze	Chimpanzee	-0.000225	-0.288
SYED	ABBASI	Druze	Chimpanzee	-0.000264	-0.693
SYED	ALVI	Druze	Chimpanzee	-0.000535	-0.892
SYED	ANSARI	Druze	Chimpanzee	0.000676	1.593
SYED	ARAIN	Druze	Chimpanzee	-0.000768	-3.709
SYED	AWAAN	Druze	Chimpanzee	-0.000177	-0.97
SYED	BAINS	Druze	Chimpanzee	-0.000186	-1.204
SYED	BALOCH	Druze	Chimpanzee	0.000386	0.76
SYED	BHANS	Druze	Chimpanzee	-0.000241	-0.431
SYED	BHATTI	Druze	Chimpanzee	0.000145	0.783
SYED	CHACHI	Druze	Chimpanzee	-0.000204	-0.779
SYED	CHATHA	Druze	Chimpanzee	0.001424	2.356
SYED	CHEER	Druze	Chimpanzee	0.000628	0.792
SYED	CHOUDHRY	Druze	Chimpanzee	-0.000272	-1.986
SYED	DARR	Druze	Chimpanzee	-0.000642	-1.341
SYED	DARZI	Druze	Chimpanzee	0.000151	0.175
SYED	DURRANI	Druze	Chimpanzee	0.000322	0.406
SYED	GUJJAR	Druze	Chimpanzee	-0.000168	-0.963
SYED	JANJUA	Druze	Chimpanzee	4.4e-05	0.148
SYED	JATT	Druze	Chimpanzee	-0.000313	-2.281
SYED	KAPOOR	Druze	Chimpanzee	-0.000845	-1.083
SYED	KASHMIRI	Druze	Chimpanzee	1.3e-05	0.091
SYED	KAYANI	Druze	Chimpanzee	3.3e-05	0.041
SYED	KHANKHEL	Druze	Chimpanzee	-0.00098	-1.797
SYED	KHAWAJA	Druze	Chimpanzee	3.1e-05	0.103
SYED	KHOKHAR	Druze	Chimpanzee	-0.000688	-1.663
SYED	KUMHAR	Druze	Chimpanzee	-3.4e-05	-0.097
SYED	MACHHI	Druze	Chimpanzee	0.000543	0.956
SYED	MAHAR	Druze	Chimpanzee	-0.000664	-1.144
SYED	MALIK	Druze	Chimpanzee	3.8e-05	0.224
SYED	MEMON	Druze	Chimpanzee	0.000422	0.71
SYED	MIAN	Druze	Chimpanzee	-0.000827	-1.029
SYED	MIR	Druze	Chimpanzee	7.2e-05	0.09
SYED	MIRZA	Druze	Chimpanzee	0.000561	1.696
SYED	MISTRI	Druze	Chimpanzee	-0.000162	-0.57
SYED	MOCHI	Druze	Chimpanzee	-0.000371	-0.442
SYED	MUGHAL	Druze	Chimpanzee	5e-05	0.362
SYED	NAI	Druze	Chimpanzee	-3.1e-05	-0.072
SYED	PATEL	Druze	Chimpanzee	0.000255	0.306
SYED	PATHAN	Druze	Chimpanzee	-0.000571	-4.124
SYED	QASABI	Druze	Chimpanzee	0.000258	1.129
SYED	QAZI	Druze	Chimpanzee	-6.6e-05	-0.17
SYED	RAI	Druze	Chimpanzee	-0.00027	-0.871
SYED	RAJPUT	Druze	Chimpanzee	1e-06	0.005
SYED	RANA	Druze	Chimpanzee	0.00087	1.094
SYED	REHMANI	Druze	Chimpanzee	-0.000254	-0.453
SYED	SARDARR	Druze	Chimpanzee	0.000471	0.853
SYED	SEHGAL	Druze	Chimpanzee	1.3e-05	0.023
SYED	SHAH	Druze	Chimpanzee	0.000641	1.789
SYED	TANOLI	Druze	Chimpanzee	0.001146	1.328
SYED	TARHELI	Druze	Chimpanzee	-0.000102	-0.124
SYED	VIRAJ	Druze	Chimpanzee	-0.001877	-2.293
SYED	WARAICH	Druze	Chimpanzee	0.000539	0.907
SYED	ZAMINDAAR	Druze	Chimpanzee	-0.000146	-0.186
QURESHI	ABBASI	Palestinian	Chimpanzee	-0.0001	-0.255
QURESHI	ALVI	Palestinian	Chimpanzee	-0.000481	-0.776
QURESHI	ANSARI	Palestinian	Chimpanzee	0.000616	1.438
QURESHI	ARAIN	Palestinian	Chimpanzee	-0.000689	-2.915
QURESHI	AWAAN	Palestinian	Chimpanzee	-0.000123	-0.583
QURESHI	BAINS	Palestinian	Chimpanzee	-0.000155	-0.846
QURESHI	BALOCH	Palestinian	Chimpanzee	0.000338	0.653
QURESHI	BHANS	Palestinian	Chimpanzee	-0.000323	-0.583
QURESHI	BHATTI	Palestinian	Chimpanzee	0.000151	0.697
QURESHI	CHACHI	Palestinian	Chimpanzee	-0.000196	-0.69
QURESHI	CHATHA	Palestinian	Chimpanzee	0.001459	2.424
QURESHI	CHEER	Palestinian	Chimpanzee	5.8e-05	0.073
QURESHI	CHOUDHRY	Palestinian	Chimpanzee	-0.000199	-1.155
QURESHI	DARR	Palestinian	Chimpanzee	-0.000539	-1.097
QURESHI	DARZI	Palestinian	Chimpanzee	8.4e-05	0.097
QURESHI	DURRANI	Palestinian	Chimpanzee	0.000508	0.662
QURESHI	GUJJAR	Palestinian	Chimpanzee	-0.000107	-0.525
QURESHI	JANJUA	Palestinian	Chimpanzee	0.000225	0.725
QURESHI	JATT	Palestinian	Chimpanzee	-0.000265	-1.59
QURESHI	KAPOOR	Palestinian	Chimpanzee	-0.001053	-1.335
QURESHI	KASHMIRI	Palestinian	Chimpanzee	4.7e-05	0.269
QURESHI	KAYANI	Palestinian	Chimpanzee	0.000196	0.248
QURESHI	KHANKHEL	Palestinian	Chimpanzee	-0.000882	-1.571
QURESHI	KHAWAJA	Palestinian	Chimpanzee	4.5e-05	0.139
QURESHI	KHOKHAR	Palestinian	Chimpanzee	-0.000788	-1.875
QURESHI	KUMHAR	Palestinian	Chimpanzee	-3.4e-05	-0.091
QURESHI	MACHHI	Palestinian	Chimpanzee	0.000447	0.782
QURESHI	MAHAR	Palestinian	Chimpanzee	-0.00046	-0.794
QURESHI	MALIK	Palestinian	Chimpanzee	1e-06	0.006
QURESHI	MEMON	Palestinian	Chimpanzee	0.000497	0.818
QURESHI	MIAN	Palestinian	Chimpanzee	-0.000928	-1.158
QURESHI	MIR	Palestinian	Chimpanzee	-0.000112	-0.143
QURESHI	MIRZA	Palestinian	Chimpanzee	0.000581	1.66
QURESHI	MISTRI	Palestinian	Chimpanzee	-0.000143	-0.489
QURESHI	MOCHI	Palestinian	Chimpanzee	-0.000724	-0.858
QURESHI	MUGHAL	Palestinian	Chimpanzee	5.3e-05	0.312
QURESHI	NAI	Palestinian	Chimpanzee	-1.3e-05	-0.03
QURESHI	PATEL	Palestinian	Chimpanzee	0.00033	0.407
QURESHI	PATHAN	Palestinian	Chimpanzee	-0.00048	-2.731
QURESHI	QASABI	Palestinian	Chimpanzee	0.000231	0.94
QURESHI	QAZI	Palestinian	Chimpanzee	-1.3e-05	-0.032
QURESHI	RAI	Palestinian	Chimpanzee	-0.000256	-0.8
QURESHI	RAJPUT	Palestinian	Chimpanzee	4.9e-05	0.305
QURESHI	RANA	Palestinian	Chimpanzee	0.000521	0.658
QURESHI	REHMANI	Palestinian	Chimpanzee	-0.000307	-0.543
QURESHI	SARDARR	Palestinian	Chimpanzee	0.000613	1.103
QURESHI	SEHGAL	Palestinian	Chimpanzee	0.000134	0.234
QURESHI	SHAH	Palestinian	Chimpanzee	0.000585	1.488
QURESHI	TANOLI	Palestinian	Chimpanzee	0.001492	1.757
QURESHI	TARHELI	Palestinian	Chimpanzee	8.9e-05	0.106
QURESHI	VIRAJ	Palestinian	Chimpanzee	-0.00187	-2.283
QURESHI	WARAICH	Palestinian	Chimpanzee	0.000674	1.142
QURESHI	ZAMINDAAR	Palestinian	Chimpanzee	-0.000298	-0.384
SHEIKH	ABBASI	Palestinian	Chimpanzee	-0.000164	-0.421
SHEIKH	ALVI	Palestinian	Chimpanzee	-0.000545	-0.896
SHEIKH	ANSARI	Palestinian	Chimpanzee	0.000552	1.302
SHEIKH	ARAIN	Palestinian	Chimpanzee	-0.000752	-3.283
SHEIKH	AWAAN	Palestinian	Chimpanzee	-0.000187	-0.912
SHEIKH	BAINS	Palestinian	Chimpanzee	-0.000219	-1.169
SHEIKH	BALOCH	Palestinian	Chimpanzee	0.000274	0.52
SHEIKH	BHANS	Palestinian	Chimpanzee	-0.000387	-0.692
SHEIKH	BHATTI	Palestinian	Chimpanzee	8.7e-05	0.407
SHEIKH	CHACHI	Palestinian	Chimpanzee	-0.00026	-0.925
SHEIKH	CHATHA	Palestinian	Chimpanzee	0.001395	2.29
SHEIKH	CHEER	Palestinian	Chimpanzee	-3e-06	-0.004
SHEIKH	CHOUDHRY	Palestinian	Chimpanzee	-0.000263	-1.522
SHEIKH	DARR	Palestinian	Chimpanzee	-0.000603	-1.264
SHEIKH	DARZI	Palestinian	Chimpanzee	2.2e-05	0.026
SHEIKH	DURRANI	Palestinian	Chimpanzee	0.000451	0.584
SHEIKH	GUJJAR	Palestinian	Chimpanzee	-0.000171	-0.838
SHEIKH	JANJUA	Palestinian	Chimpanzee	0.000161	0.53
SHEIKH	JATT	Palestinian	Chimpanzee	-0.000329	-1.922
SHEIKH	KAPOOR	Palestinian	Chimpanzee	-0.001111	-1.432
SHEIKH	KASHMIRI	Palestinian	Chimpanzee	-1.7e-05	-0.098
SHEIKH	KAYANI	Palestinian	Chimpanzee	0.000141	0.178
SHEIKH	KHANKHEL	Palestinian	Chimpanzee	-0.000946	-1.706
SHEIKH	KHAWAJA	Palestinian	Chimpanzee	-1.9e-05	-0.062
SHEIKH	KHOKHAR	Palestinian	Chimpanzee	-0.000852	-2.013
SHEIKH	KUMHAR	Palestinian	Chimpanzee	-9.8e-05	-0.268
SHEIKH	MACHHI	Palestinian	Chimpanzee	0.000383	0.679
SHEIKH	MAHAR	Palestinian	Chimpanzee	-0.000524	-0.885
SHEIKH	MALIK	Palestinian	Chimpanzee	-6.3e-05	-0.313
SHEIKH	MEMON	Palestinian	Chimpanzee	0.000433	0.706
SHEIKH	MIAN	Palestinian	Chimpanzee	-0.000994	-1.21
SHEIKH	MIR	Palestinian	Chimpanzee	-0.000177	-0.223
SHEIKH	MIRZA	Palestinian	Chimpanzee	0.000517	1.515
SHEIKH	MISTRI	Palestinian	Chimpanzee	-0.000207	-0.693
SHEIKH	MOCHI	Palestinian	Chimpanzee	-0.000786	-0.924
SHEIKH	MUGHAL	Palestinian	Chimpanzee	-1.1e-05	-0.063
SHEIKH	NAI	Palestinian	Chimpanzee	-7.7e-05	-0.181
SHEIKH	PATEL	Palestinian	Chimpanzee	0.000269	0.333
SHEIKH	PATHAN	Palestinian	Chimpanzee	-0.000544	-3.128
SHEIKH	QASABI	Palestinian	Chimpanzee	0.000167	0.708
SHEIKH	QAZI	Palestinian	Chimpanzee	-7.7e-05	-0.193
SHEIKH	RAI	Palestinian	Chimpanzee	-0.00032	-1.001
SHEIKH	RAJPUT	Palestinian	Chimpanzee	-1.5e-05	-0.095
SHEIKH	RANA	Palestinian	Chimpanzee	0.00046	0.59
SHEIKH	REHMANI	Palestinian	Chimpanzee	-0.000371	-0.665
SHEIKH	SARDARR	Palestinian	Chimpanzee	0.000549	0.977
SHEIKH	SEHGAL	Palestinian	Chimpanzee	7e-05	0.121
SHEIKH	SHAH	Palestinian	Chimpanzee	0.000521	1.4
SHEIKH	TANOLI	Palestinian	Chimpanzee	0.001419	1.659
SHEIKH	TARHELI	Palestinian	Chimpanzee	2.7e-05	0.033
SHEIKH	VIRAJ	Palestinian	Chimpanzee	-0.001931	-2.406
SHEIKH	WARAICH	Palestinian	Chimpanzee	0.000611	1.046
SHEIKH	ZAMINDAAR	Palestinian	Chimpanzee	-0.000352	-0.457
SYED	ABBASI	Palestinian	Chimpanzee	-0.000117	-0.309
SYED	ALVI	Palestinian	Chimpanzee	-0.000498	-0.828
SYED	ANSARI	Palestinian	Chimpanzee	0.000599	1.462
SYED	ARAIN	Palestinian	Chimpanzee	-0.000705	-3.405
SYED	AWAAN	Palestinian	Chimpanzee	-0.00014	-0.779
SYED	BAINS	Palestinian	Chimpanzee	-0.000172	-1.136
SYED	BALOCH	Palestinian	Chimpanzee	0.000321	0.633
SYED	BHANS	Palestinian	Chimpanzee	-0.00034	-0.62
SYED	BHATTI	Palestinian	Chimpanzee	0.000134	0.736
SYED	CHACHI	Palestinian	Chimpanzee	-0.000213	-0.818
SYED	CHATHA	Palestinian	Chimpanzee	0.001442	2.431
SYED	CHEER	Palestinian	Chimpanzee	4.1e-05	0.053
SYED	CHOUDHRY	Palestinian	Chimpanzee	-0.000216	-1.598
SYED	DARR	Palestinian	Chimpanzee	-0.000556	-1.162
SYED	DARZI	Palestinian	Chimpanzee	6.8e-05	0.079
SYED	DURRANI	Palestinian	Chimpanzee	0.000493	0.633
SYED	GUJJAR	Palestinian	Chimpanzee	-0.000124	-0.723
SYED	JANJUA	Palestinian	Chimpanzee	0.000208	0.715
SYED	JATT	Palestinian	Chimpanzee	-0.000282	-2.075
SYED	KAPOOR	Palestinian	Chimpanzee	-0.001067	-1.379
SYED	KASHMIRI	Palestinian	Chimpanzee	3e-05	0.22
SYED	KAYANI	Palestinian	Chimpanzee	0.000184	0.232
SYED	KHANKHEL	Palestinian	Chimpanzee	-0.000899	-1.633
SYED	KHAWAJA	Palestinian	Chimpanzee	2.8e-05	0.093
SYED	KHOKHAR	Palestinian	Chimpanzee	-0.000805	-1.963
SYED	KUMHAR	Palestinian	Chimpanzee	-5.1e-05	-0.144
SYED	MACHHI	Palestinian	Chimpanzee	0.00043	0.761
SYED	MAHAR	Palestinian	Chimpanzee	-0.000477	-0.825
SYED	MALIK	Palestinian	Chimpanzee	-1.6e-05	-0.095
SYED	MEMON	Palestinian	Chimpanzee	0.00048	0.81
SYED	MIAN	Palestinian	Chimpanzee	-0.000946	-1.19
SYED	MIR	Palestinian	Chimpanzee	-0.000133	-0.17
SYED	MIRZA	Palestinian	Chimpanzee	0.000565	1.741
SYED	MISTRI	Palestinian	Chimpanzee	-0.00016	-0.571
SYED	MOCHI	Palestinian	Chimpanzee	-0.000737	-0.892
SYED	MUGHAL	Palestinian	Chimpanzee	3.6e-05	0.261
SYED	NAI	Palestinian	Chimpanzee	-3e-05	-0.071
SYED	PATEL	Palestinian	Chimpanzee	0.000312	0.387
SYED	PATHAN	Palestinian	Chimpanzee	-0.000497	-3.686
SYED	QASABI	Palestinian	Chimpanzee	0.000214	0.973
SYED	QAZI	Palestinian	Chimpanzee	-3e-05	-0.077
SYED	RAI	Palestinian	Chimpanzee	-0.000273	-0.885
SYED	RAJPUT	Palestinian	Chimpanzee	3.2e-05	0.263
SYED	RANA	Palestinian	Chimpanzee	0.000501	0.643
SYED	REHMANI	Palestinian	Chimpanzee	-0.000324	-0.586
SYED	SARDARR	Palestinian	Chimpanzee	0.000597	1.081
SYED	SEHGAL	Palestinian	Chimpanzee	0.000117	0.211
SYED	SHAH	Palestinian	Chimpanzee	0.000568	1.615
SYED	TANOLI	Palestinian	Chimpanzee	0.001472	1.757
SYED	TARHELI	Palestinian	Chimpanzee	7.1e-05	0.087
SYED	VIRAJ	Palestinian	Chimpanzee	-0.001884	-2.351
SYED	WARAICH	Palestinian	Chimpanzee	0.000658	1.124
SYED	ZAMINDAAR	Palestinian	Chimpanzee	-0.000306	-0.394
QURESHI	ABBASI	Saudi	Chimpanzee	-8.3e-05	-0.204
QURESHI	ALVI	Saudi	Chimpanzee	-0.000246	-0.386
QURESHI	ANSARI	Saudi	Chimpanzee	0.000664	1.488
QURESHI	ARAIN	Saudi	Chimpanzee	-0.000761	-3.117
QURESHI	AWAAN	Saudi	Chimpanzee	-0.000138	-0.633
QURESHI	BAINS	Saudi	Chimpanzee	-0.00016	-0.835
QURESHI	BALOCH	Saudi	Chimpanzee	6.2e-05	0.115
QURESHI	BHANS	Saudi	Chimpanzee	-0.000284	-0.491
QURESHI	BHATTI	Saudi	Chimpanzee	0.00019	0.862
QURESHI	CHACHI	Saudi	Chimpanzee	-0.000177	-0.603
QURESHI	CHATHA	Saudi	Chimpanzee	0.001676	2.624
QURESHI	CHEER	Saudi	Chimpanzee	-7.9e-05	-0.096
QURESHI	CHOUDHRY	Saudi	Chimpanzee	-0.000284	-1.592
QURESHI	DARR	Saudi	Chimpanzee	-0.000628	-1.268
QURESHI	DARZI	Saudi	Chimpanzee	-4.4e-05	-0.049
QURESHI	DURRANI	Saudi	Chimpanzee	0.000936	1.167
QURESHI	GUJJAR	Saudi	Chimpanzee	-0.000133	-0.626
QURESHI	JANJUA	Saudi	Chimpanzee	0.000263	0.81
QURESHI	JATT	Saudi	Chimpanzee	-0.000305	-1.771
QURESHI	KAPOOR	Saudi	Chimpanzee	-0.001337	-1.626
QURESHI	KASHMIRI	Saudi	Chimpanzee	5.7e-05	0.308
QURESHI	KAYANI	Saudi	Chimpanzee	0.000361	0.434
QURESHI	KHANKHEL	Saudi	Chimpanzee	-0.000717	-1.241
QURESHI	KHAWAJA	Saudi	Chimpanzee	0.000125	0.368
QURESHI	KHOKHAR	Saudi	Chimpanzee	-0.000794	-1.783
QURESHI	KUMHAR	Saudi	Chimpanzee	2e-06	0.006
QURESHI	MACHHI	Saudi	Chimpanzee	0.000352	0.59
QURESHI	MAHAR	Saudi	Chimpanzee	-0.000577	-0.951
QURESHI	MALIK	Saudi	Chimpanzee	-3.9e-05	-0.184
QURESHI	MEMON	Saudi	Chimpanzee	0.000392	0.626
QURESHI	MIAN	Saudi	Chimpanzee	-0.001085	-1.281
QURESHI	MIR	Saudi	Chimpanzee	-0.000412	-0.496
QURESHI	MIRZA	Saudi	Chimpanzee	0.000649	1.737
QURESHI	MISTRI	Saudi	Chimpanzee	-0.000167	-0.545
QURESHI	MOCHI	Saudi	Chimpanzee	-0.000482	-0.546
QURESHI	MUGHAL	Saudi	Chimpanzee	4.5e-05	0.254
QURESHI	NAI	Saudi	Chimpanzee	0.000108	0.248
QURESHI	PATEL	Saudi	Chimpanzee	0.000279	0.328
QURESHI	PATHAN	Saudi	Chimpanzee	-0.000511	-2.861
QURESHI	QASABI	Saudi	Chimpanzee	0.00017	0.659
QURESHI	QAZI	Saudi	Chimpanzee	-0.000291	-0.69
QURESHI	RAI	Saudi	Chimpanzee	-8e-05	-0.234
QURESHI	RAJPUT	Saudi	Chimpanzee	7e-06	0.043
QURESHI	RANA	Saudi	Chimpanzee	0.000767	0.913
QURESHI	REHMANI	Saudi	Chimpanzee	-0.000424	-0.709
QURESHI	SARDARR	Saudi	Chimpanzee	0.000637	1.1
QURESHI	SEHGAL	Saudi	Chimpanzee	7.6e-05	0.131
QURESHI	SHAH	Saudi	Chimpanzee	0.000704	1.729
QURESHI	TANOLI	Saudi	Chimpanzee	0.001431	1.607
QURESHI	TARHELI	Saudi	Chimpanzee	-0.000312	-0.354
QURESHI	VIRAJ	Saudi	Chimpanzee	-0.001826	-2.17
QURESHI	WARAICH	Saudi	Chimpanzee	0.000717	1.162
QURESHI	ZAMINDAAR	Saudi	Chimpanzee	-0.000522	-0.643
SHEIKH	ABBASI	Saudi	Chimpanzee	-0.000103	-0.256
SHEIKH	ALVI	Saudi	Chimpanzee	-0.000266	-0.423
SHEIKH	ANSARI	Saudi	Chimpanzee	0.000644	1.465
SHEIKH	ARAIN	Saudi	Chimpanzee	-0.000781	-3.259
SHEIKH	AWAAN	Saudi	Chimpanzee	-0.000158	-0.74
SHEIKH	BAINS	Saudi	Chimpanzee	-0.00018	-0.924
SHEIKH	BALOCH	Saudi	Chimpanzee	4.2e-05	0.076
SHEIKH	BHANS	Saudi	Chimpanzee	-0.000304	-0.522
SHEIKH	BHATTI	Saudi	Chimpanzee	0.00017	0.774
SHEIKH	CHACHI	Saudi	Chimpanzee	-0.000197	-0.666
SHEIKH	CHATHA	Saudi	Chimpanzee	0.001656	2.555
SHEIKH	CHEER	Saudi	Chimpanzee	-9.6e-05	-0.115
SHEIKH	CHOUDHRY	Saudi	Chimpanzee	-0.000304	-1.679
SHEIKH	DARR	Saudi	Chimpanzee	-0.000648	-1.34
SHEIKH	DARZI	Saudi	Chimpanzee	-6e-05	-0.068
SHEIKH	DURRANI	Saudi	Chimpanzee	0.000926	1.142
SHEIKH	GUJJAR	Saudi	Chimpanzee	-0.000153	-0.711
SHEIKH	JANJUA	Saudi	Chimpanzee	0.000243	0.766
SHEIKH	JATT	Saudi	Chimpanzee	-0.000325	-1.817
SHEIKH	KAPOOR	Saudi	Chimpanzee	-0.001351	-1.657
SHEIKH	KASHMIRI	Saudi	Chimpanzee	3.7e-05	0.205
SHEIKH	KAYANI	Saudi	Chimpanzee	0.000349	0.416
SHEIKH	KHANKHEL	Saudi	Chimpanzee	-0.000737	-1.288
SHEIKH	KHAWAJA	Saudi	Chimpanzee	0.000105	0.324
SHEIKH	KHOKHAR	Saudi	Chimpanzee	-0.000814	-1.809
SHEIKH	KUMHAR	Saudi	Chimpanzee	-1.8e-05	-0.047
SHEIKH	MACHHI	Saudi	Chimpanzee	0.000332	0.561
SHEIKH	MAHAR	Saudi	Chimpanzee	-0.000597	-0.968
SHEIKH	MALIK	Saudi	Chimpanzee	-5.9e-05	-0.283
SHEIKH	MEMON	Saudi	Chimpanzee	0.000372	0.589
SHEIKH	MIAN	Saudi	Chimpanzee	-0.001107	-1.275
SHEIKH	MIR	Saudi	Chimpanzee	-0.000433	-0.515
SHEIKH	MIRZA	Saudi	Chimpanzee	0.000629	1.727
SHEIKH	MISTRI	Saudi	Chimpanzee	-0.000187	-0.598
SHEIKH	MOCHI	Saudi	Chimpanzee	-0.0005	-0.56
SHEIKH	MUGHAL	Saudi	Chimpanzee	2.5e-05	0.135
SHEIKH	NAI	Saudi	Chimpanzee	8.8e-05	0.206
SHEIKH	PATEL	Saudi	Chimpanzee	0.000263	0.31
SHEIKH	PATHAN	Saudi	Chimpanzee	-0.000531	-2.931
SHEIKH	QASABI	Saudi	Chimpanzee	0.00015	0.617
SHEIKH	QAZI	Saudi	Chimpanzee	-0.00031	-0.744
SHEIKH	RAI	Saudi	Chimpanzee	-0.0001	-0.294
SHEIKH	RAJPUT	Saudi	Chimpanzee	-1.3e-05	-0.078
SHEIKH	RANA	Saudi	Chimpanzee	0.000751	0.904
SHEIKH	REHMANI	Saudi	Chimpanzee	-0.000444	-0.756
SHEIKH	SARDARR	Saudi	Chimpanzee	0.000617	1.044
SHEIKH	SEHGAL	Saudi	Chimpanzee	5.6e-05	0.097
SHEIKH	SHAH	Saudi	Chimpanzee	0.000684	1.745
SHEIKH	TANOLI	Saudi	Chimpanzee	0.001402	1.557
SHEIKH	TARHELI	Saudi	Chimpanzee	-0.000328	-0.377
SHEIKH	VIRAJ	Saudi	Chimpanzee	-0.001844	-2.226
SHEIKH	WARAICH	Saudi	Chimpanzee	0.000697	1.136
SHEIKH	ZAMINDAAR	Saudi	Chimpanzee	-0.000532	-0.663
SYED	ABBASI	Saudi	Chimpanzee	-1.3e-05	-0.033
SYED	ALVI	Saudi	Chimpanzee	-0.000176	-0.282
SYED	ANSARI	Saudi	Chimpanzee	0.000733	1.714
SYED	ARAIN	Saudi	Chimpanzee	-0.000691	-3.165
SYED	AWAAN	Saudi	Chimpanzee	-6.8e-05	-0.366
SYED	BAINS	Saudi	Chimpanzee	-9e-05	-0.58
SYED	BALOCH	Saudi	Chimpanzee	0.000132	0.249
SYED	BHANS	Saudi	Chimpanzee	-0.000214	-0.376
SYED	BHATTI	Saudi	Chimpanzee	0.00026	1.38
SYED	CHACHI	Saudi	Chimpanzee	-0.000107	-0.395
SYED	CHATHA	Saudi	Chimpanzee	0.001746	2.767
SYED	CHEER	Saudi	Chimpanzee	-8e-06	-0.01
SYED	CHOUDHRY	Saudi	Chimpanzee	-0.000214	-1.54
SYED	DARR	Saudi	Chimpanzee	-0.000558	-1.157
SYED	DARZI	Saudi	Chimpanzee	2.9e-05	0.033
SYED	DURRANI	Saudi	Chimpanzee	0.001008	1.243
SYED	GUJJAR	Saudi	Chimpanzee	-6.3e-05	-0.35
SYED	JANJUA	Saudi	Chimpanzee	0.000333	1.095
SYED	JATT	Saudi	Chimpanzee	-0.000235	-1.69
SYED	KAPOOR	Saudi	Chimpanzee	-0.001264	-1.565
SYED	KASHMIRI	Saudi	Chimpanzee	0.000127	0.891
SYED	KAYANI	Saudi	Chimpanzee	0.000436	0.521
SYED	KHANKHEL	Saudi	Chimpanzee	-0.000647	-1.153
SYED	KHAWAJA	Saudi	Chimpanzee	0.000195	0.63
SYED	KHOKHAR	Saudi	Chimpanzee	-0.000724	-1.658
SYED	KUMHAR	Saudi	Chimpanzee	7.2e-05	0.197
SYED	MACHHI	Saudi	Chimpanzee	0.000422	0.716
SYED	MAHAR	Saudi	Chimpanzee	-0.000507	-0.844
SYED	MALIK	Saudi	Chimpanzee	3.1e-05	0.175
SYED	MEMON	Saudi	Chimpanzee	0.000462	0.758
SYED	MIAN	Saudi	Chimpanzee	-0.001014	-1.204
SYED	MIR	Saudi	Chimpanzee	-0.000346	-0.416
SYED	MIRZA	Saudi	Chimpanzee	0.000719	2.091
SYED	MISTRI	Saudi	Chimpanzee	-9.7e-05	-0.338
SYED	MOCHI	Saudi	Chimpanzee	-0.000407	-0.471
SYED	MUGHAL	Saudi	Chimpanzee	0.000115	0.799
SYED	NAI	Saudi	Chimpanzee	0.000178	0.421
SYED	PATEL	Saudi	Chimpanzee	0.000348	0.412
SYED	PATHAN	Saudi	Chimpanzee	-0.000441	-3.17
SYED	QASABI	Saudi	Chimpanzee	0.00024	1.055
SYED	QAZI	Saudi	Chimpanzee	-0.000221	-0.544
SYED	RAI	Saudi	Chimpanzee	-1e-05	-0.03
SYED	RAJPUT	Saudi	Chimpanzee	7.7e-05	0.607
SYED	RANA	Saudi	Chimpanzee	0.000835	1.008
SYED	REHMANI	Saudi	Chimpanzee	-0.000354	-0.61
SYED	SARDARR	Saudi	Chimpanzee	0.000706	1.234
SYED	SEHGAL	Saudi	Chimpanzee	0.000145	0.262
SYED	SHAH	Saudi	Chimpanzee	0.000774	2.096
SYED	TANOLI	Saudi	Chimpanzee	0.001497	1.699
SYED	TARHELI	Saudi	Chimpanzee	-0.000241	-0.279
SYED	VIRAJ	Saudi	Chimpanzee	-0.001753	-2.128
SYED	WARAICH	Saudi	Chimpanzee	0.000787	1.284
SYED	ZAMINDAAR	Saudi	Chimpanzee	-0.000442	-0.547
QURESHI	ABBASI	Turkish	Chimpanzee	-0.000202	-0.51
QURESHI	ALVI	Turkish	Chimpanzee	-0.000392	-0.637
QURESHI	ANSARI	Turkish	Chimpanzee	0.000621	1.423
QURESHI	ARAIN	Turkish	Chimpanzee	-0.000674	-2.869
QURESHI	AWAAN	Turkish	Chimpanzee	-9.1e-05	-0.429
QURESHI	BAINS	Turkish	Chimpanzee	-0.000154	-0.831
QURESHI	BALOCH	Turkish	Chimpanzee	0.000574	1.126
QURESHI	BHANS	Turkish	Chimpanzee	-0.000196	-0.348
QURESHI	BHATTI	Turkish	Chimpanzee	9.4e-05	0.431
QURESHI	CHACHI	Turkish	Chimpanzee	-0.000258	-0.898
QURESHI	CHATHA	Turkish	Chimpanzee	0.001406	2.336
QURESHI	CHEER	Turkish	Chimpanzee	0.000277	0.353
QURESHI	CHOUDHRY	Turkish	Chimpanzee	-0.00021	-1.219
QURESHI	DARR	Turkish	Chimpanzee	-0.000719	-1.468
QURESHI	DARZI	Turkish	Chimpanzee	0.000118	0.136
QURESHI	DURRANI	Turkish	Chimpanzee	0.000453	0.578
QURESHI	GUJJAR	Turkish	Chimpanzee	-0.000111	-0.538
QURESHI	JANJUA	Turkish	Chimpanzee	0.000211	0.672
QURESHI	JATT	Turkish	Chimpanzee	-0.000265	-1.599
QURESHI	KAPOOR	Turkish	Chimpanzee	-0.001109	-1.408
QURESHI	KASHMIRI	Turkish	Chimpanzee	-2.6e-05	-0.147
QURESHI	KAYANI	Turkish	Chimpanzee	5.4e-05	0.066
QURESHI	KHANKHEL	Turkish	Chimpanzee	-0.000808	-1.436
QURESHI	KHAWAJA	Turkish	Chimpanzee	6.9e-05	0.213
QURESHI	KHOKHAR	Turkish	Chimpanzee	-0.000706	-1.673
QURESHI	KUMHAR	Turkish	Chimpanzee	-2.3e-05	-0.062
QURESHI	MACHHI	Turkish	Chimpanzee	0.000471	0.806
QURESHI	MAHAR	Turkish	Chimpanzee	-0.000497	-0.858
QURESHI	MALIK	Turkish	Chimpanzee	1.8e-05	0.09
QURESHI	MEMON	Turkish	Chimpanzee	0.000283	0.462
QURESHI	MIAN	Turkish	Chimpanzee	-0.001121	-1.394
QURESHI	MIR	Turkish	Chimpanzee	-0.00024	-0.306
QURESHI	MIRZA	Turkish	Chimpanzee	0.000477	1.355
QURESHI	MISTRI	Turkish	Chimpanzee	-0.000188	-0.638
QURESHI	MOCHI	Turkish	Chimpanzee	-0.0006	-0.705
QURESHI	MUGHAL	Turkish	Chimpanzee	1.3e-05	0.077
QURESHI	NAI	Turkish	Chimpanzee	-3.4e-05	-0.077
QURESHI	PATEL	Turkish	Chimpanzee	0.000171	0.207
QURESHI	PATHAN	Turkish	Chimpanzee	-0.000478	-2.725
QURESHI	QASABI	Turkish	Chimpanzee	0.000179	0.722
QURESHI	QAZI	Turkish	Chimpanzee	-2.8e-05	-0.069
QURESHI	RAI	Turkish	Chimpanzee	-0.000268	-0.849
QURESHI	RAJPUT	Turkish	Chimpanzee	-1e-05	-0.059
QURESHI	RANA	Turkish	Chimpanzee	0.000545	0.677
QURESHI	REHMANI	Turkish	Chimpanzee	-0.00025	-0.441
QURESHI	SARDARR	Turkish	Chimpanzee	0.000519	0.922
QURESHI	SEHGAL	Turkish	Chimpanzee	0.000149	0.266
QURESHI	SHAH	Turkish	Chimpanzee	0.000642	1.616
QURESHI	TANOLI	Turkish	Chimpanzee	0.001111	1.284
QURESHI	TARHELI	Turkish	Chimpanzee	4e-06	0.004
QURESHI	VIRAJ	Turkish	Chimpanzee	-0.001774	-2.134
QURESHI	WARAICH	Turkish	Chimpanzee	0.00062	1.04
QURESHI	ZAMINDAAR	Turkish	Chimpanzee	-0.000143	-0.184
SHEIKH	ABBASI	Turkish	Chimpanzee	-0.000283	-0.715
SHEIKH	ALVI	Turkish	Chimpanzee	-0.000473	-0.781
SHEIKH	ANSARI	Turkish	Chimpanzee	0.000539	1.248
SHEIKH	ARAIN	Turkish	Chimpanzee	-0.000756	-3.299
SHEIKH	AWAAN	Turkish	Chimpanzee	-0.000173	-0.836
SHEIKH	BAINS	Turkish	Chimpanzee	-0.000235	-1.255
SHEIKH	BALOCH	Turkish	Chimpanzee	0.000492	0.944
SHEIKH	BHANS	Turkish	Chimpanzee	-0.000277	-0.493
SHEIKH	BHATTI	Turkish	Chimpanzee	1.3e-05	0.059
SHEIKH	CHACHI	Turkish	Chimpanzee	-0.000339	-1.201
SHEIKH	CHATHA	Turkish	Chimpanzee	0.001324	2.179
SHEIKH	CHEER	Turkish	Chimpanzee	0.000198	0.252
SHEIKH	CHOUDHRY	Turkish	Chimpanzee	-0.000292	-1.69
SHEIKH	DARR	Turkish	Chimpanzee	-0.0008	-1.688
SHEIKH	DARZI	Turkish	Chimpanzee	4e-05	0.046
SHEIKH	DURRANI	Turkish	Chimpanzee	0.000379	0.481
SHEIKH	GUJJAR	Turkish	Chimpanzee	-0.000192	-0.938
SHEIKH	JANJUA	Turkish	Chimpanzee	0.00013	0.422
SHEIKH	JATT	Turkish	Chimpanzee	-0.000346	-2.016
SHEIKH	KAPOOR	Turkish	Chimpanzee	-0.001185	-1.53
SHEIKH	KASHMIRI	Turkish	Chimpanzee	-0.000107	-0.629
SHEIKH	KAYANI	Turkish	Chimpanzee	-2e-05	-0.024
SHEIKH	KHANKHEL	Turkish	Chimpanzee	-0.00089	-1.601
SHEIKH	KHAWAJA	Turkish	Chimpanzee	-1.2e-05	-0.039
SHEIKH	KHOKHAR	Turkish	Chimpanzee	-0.000787	-1.846
SHEIKH	KUMHAR	Turkish	Chimpanzee	-0.000104	-0.291
SHEIKH	MACHHI	Turkish	Chimpanzee	0.000389	0.676
SHEIKH	MAHAR	Turkish	Chimpanzee	-0.000578	-0.981
SHEIKH	MALIK	Turkish	Chimpanzee	-6.3e-05	-0.316
SHEIKH	MEMON	Turkish	Chimpanzee	0.000202	0.328
SHEIKH	MIAN	Turkish	Chimpanzee	-0.001204	-1.46
SHEIKH	MIR	Turkish	Chimpanzee	-0.000321	-0.406
SHEIKH	MIRZA	Turkish	Chimpanzee	0.000396	1.15
SHEIKH	MISTRI	Turkish	Chimpanzee	-0.00027	-0.897
SHEIKH	MOCHI	Turkish	Chimpanzee	-0.00068	-0.792
SHEIKH	MUGHAL	Turkish	Chimpanzee	-6.8e-05	-0.383
SHEIKH	NAI	Turkish	Chimpanzee	-0.000115	-0.269
SHEIKH	PATEL	Turkish	Chimpanzee	9.3e-05	0.113
SHEIKH	PATHAN	Turkish	Chimpanzee	-0.000559	-3.218
SHEIKH	QASABI	Turkish	Chimpanzee	9.7e-05	0.409
SHEIKH	QAZI	Turkish	Chimpanzee	-0.000109	-0.274
SHEIKH	RAI	Turkish	Chimpanzee	-0.00035	-1.107
SHEIKH	RAJPUT	Turkish	Chimpanzee	-9.1e-05	-0.585
SHEIKH	RANA	Turkish	Chimpanzee	0.000466	0.586
SHEIKH	REHMANI	Turkish	Chimpanzee	-0.000331	-0.591
SHEIKH	SARDARR	Turkish	Chimpanzee	0.000437	0.773
SHEIKH	SEHGAL	Turkish	Chimpanzee	6.8e-05	0.12
SHEIKH	SHAH	Turkish	Chimpanzee	0.000561	1.475
SHEIKH	TANOLI	Turkish	Chimpanzee	0.001021	1.165
SHEIKH	TARHELI	Turkish	Chimpanzee	-7.6e-05	-0.091
SHEIKH	VIRAJ	Turkish	Chimpanzee	-0.001854	-2.266
SHEIKH	WARAICH	Turkish	Chimpanzee	0.000538	0.912
SHEIKH	ZAMINDAAR	Turkish	Chimpanzee	-0.000214	-0.277
SYED	ABBASI	Turkish	Chimpanzee	-0.000196	-0.508
SYED	ALVI	Turkish	Chimpanzee	-0.000386	-0.646
SYED	ANSARI	Turkish	Chimpanzee	0.000626	1.502
SYED	ARAIN	Turkish	Chimpanzee	-0.000669	-3.191
SYED	AWAAN	Turkish	Chimpanzee	-8.6e-05	-0.47
SYED	BAINS	Turkish	Chimpanzee	-0.000148	-0.972
SYED	BALOCH	Turkish	Chimpanzee	0.000579	1.159
SYED	BHANS	Turkish	Chimpanzee	-0.00019	-0.342
SYED	BHATTI	Turkish	Chimpanzee	9.9e-05	0.541
SYED	CHACHI	Turkish	Chimpanzee	-0.000252	-0.965
SYED	CHATHA	Turkish	Chimpanzee	0.001411	2.368
SYED	CHEER	Turkish	Chimpanzee	0.000283	0.362
SYED	CHOUDHRY	Turkish	Chimpanzee	-0.000205	-1.5
SYED	DARR	Turkish	Chimpanzee	-0.000713	-1.497
SYED	DARZI	Turkish	Chimpanzee	0.000125	0.144
SYED	DURRANI	Turkish	Chimpanzee	0.00046	0.58
SYED	GUJJAR	Turkish	Chimpanzee	-0.000105	-0.606
SYED	JANJUA	Turkish	Chimpanzee	0.000217	0.733
SYED	JATT	Turkish	Chimpanzee	-0.000259	-1.905
SYED	KAPOOR	Turkish	Chimpanzee	-0.001101	-1.425
SYED	KASHMIRI	Turkish	Chimpanzee	-2e-05	-0.148
SYED	KAYANI	Turkish	Chimpanzee	6.4e-05	0.079
SYED	KHANKHEL	Turkish	Chimpanzee	-0.000803	-1.462
SYED	KHAWAJA	Turkish	Chimpanzee	7.5e-05	0.245
SYED	KHOKHAR	Turkish	Chimpanzee	-0.0007	-1.705
SYED	KUMHAR	Turkish	Chimpanzee	-1.7e-05	-0.051
SYED	MACHHI	Turkish	Chimpanzee	0.000476	0.823
SYED	MAHAR	Turkish	Chimpanzee	-0.000491	-0.853
SYED	MALIK	Turkish	Chimpanzee	2.4e-05	0.141
SYED	MEMON	Turkish	Chimpanzee	0.000289	0.484
SYED	MIAN	Turkish	Chimpanzee	-0.001117	-1.401
SYED	MIR	Turkish	Chimpanzee	-0.000237	-0.303
SYED	MIRZA	Turkish	Chimpanzee	0.000483	1.464
SYED	MISTRI	Turkish	Chimpanzee	-0.000183	-0.647
SYED	MOCHI	Turkish	Chimpanzee	-0.000591	-0.708
SYED	MUGHAL	Turkish	Chimpanzee	1.8e-05	0.133
SYED	NAI	Turkish	Chimpanzee	-2.8e-05	-0.067
SYED	PATEL	Turkish	Chimpanzee	0.000176	0.214
SYED	PATHAN	Turkish	Chimpanzee	-0.000473	-3.41
SYED	QASABI	Turkish	Chimpanzee	0.000184	0.823
SYED	QAZI	Turkish	Chimpanzee	-2.2e-05	-0.058
SYED	RAI	Turkish	Chimpanzee	-0.000263	-0.857
SYED	RAJPUT	Turkish	Chimpanzee	-4e-06	-0.033
SYED	RANA	Turkish	Chimpanzee	0.000547	0.686
SYED	REHMANI	Turkish	Chimpanzee	-0.000244	-0.44
SYED	SARDARR	Turkish	Chimpanzee	0.000524	0.945
SYED	SEHGAL	Turkish	Chimpanzee	0.000154	0.283
SYED	SHAH	Turkish	Chimpanzee	0.000647	1.79
SYED	TANOLI	Turkish	Chimpanzee	0.001113	1.301
SYED	TARHELI	Turkish	Chimpanzee	8e-06	0.01
SYED	VIRAJ	Turkish	Chimpanzee	-0.001765	-2.16
SYED	WARAICH	Turkish	Chimpanzee	0.000625	1.061
SYED	ZAMINDAAR	Turkish	Chimpanzee	-0.000128	-0.165
