# Supplementary material for: Fine-scale population structure and demographic history of British Pakistanis
Source: Nat Commun. 2021 Dec 10;12:7189. doi: 10.1038/s41467-021-27394-2 (PMC8664933; doi:10.1038/s41467-021-27394-2)
Supplement: Supplementary file 8 — Supplementary Data 6 [file 41467_2021_27394_MOESM8_ESM.xlsx]

## Sheet: Supplementary Data 6
Supplementary Data 6. Y-chromosome haplogroups found in Pakistani fathers split by self-declared subgroup.
Y chromosome haplogroups (+ marker)	Haplogroup distribution	Total number of samples for each Haplogroup	Arain	Awaan	Bains	Baloch	Bhans	Bhatti	Chachi	Choudhry	Durrani	Gujjar	Janjua	Jatt	Kashmiri	Kayani	Khokhar	Kumhar	Macchi	Mian	Malik	Mirza	Missing	Mistri	Mughal	Nai	Pathan	Qasabi	Qureshi	Rajput	Sheikh	Syed	Tanoli
B2a1a	Africa, smaller numbers in Pakistan (~2%)*	1
B-M109																							1
C	East, Central and South Asia	2
C-M130				1																			1
E1b1b1c	Africa, Middle East	2
E-V6																						1	1
G	Central Asia, smaller numbers in South Asia	13
G-M201					1										3		1						3		1		2	1				1
G1	Central Asia, smaller numbers in South Asia	4
G-M342														1									1				2
IJ	Europe, Southwest Asia, Central Asia, South Asia	179
IJ-M429			1	5	14		1	2	1	15	1	5	1	17	2	1		1		1	2	2	47	1	6	2	18	4	3	21	2	2	1
J2a1	Europe, Southwest Asia, Central Asia, South Asia	15
J-L26			1			1								1	1							1	7		2		1
J2b1	Europe, Southwest Asia, Central Asia, South Asia	7
J-M205														1									2		1		1			2
P1	Central and East asia, Philippines (island of Luzon)	5
P-M45								1		1									1						1		1
Total samples		228	2	6	15	1	1	3	1	16	1	5	1	20	6	1	1	1	1	1	2	4	63	1	11	2	25	5	3	23	2	3	1
