# Supplementary material for: Fine-scale population structure and demographic history of British Pakistanis
Source: Nat Commun. 2021 Dec 10;12:7189. doi: 10.1038/s41467-021-27394-2 (PMC8664933; doi:10.1038/s41467-021-27394-2)
Supplement: Supplementary file 9 — Supplementary Data 7 [file 41467_2021_27394_MOESM9_ESM.xlsx]

## Sheet: Supplementary Data 7
Supplementary Data 7. mtDNA haplogroups found in Pakistani mothers split by self-declared subgroup.
mtDNA haplogroups	Haplogroup distribution	Total number samples for each Haplogroup	Abbasi	Alvi	Ansari	Arain	Awaan	Bains	Baloch	Bhans	Bhatti	Chachi	Chatha	Cheer	Choudhry	Darr	Darzi	Durrani	Gujjar	Janjua	Jatt	Kapoor	Kashmiri	Kayani	Khankhel	Khawaja	Khokhar	Kumhar	Machhi	Mahar	Malik	Memon	Mian	Mir	Mirza	Missing	Mistri	Mochi	Mughal	Nai	Patel	Pathan	Qasabi	Qazi	Qureshi	Rai	Rajput	Rana	Rehmani
A	Central and East Asia, the Americas	1						1
C1b5	Central and East Asia, the Americas	1																																		1
C4	Central Asia, the Americas	20						1											1																	1			1			12					1
C4a1a5	Central Asia, the Americas	2																																								1
C4d	Central Asia, the Americas	1													1
D4	Central, East and South Asia, the Americas	9													1				1																	5											1
D4e1	Central, East and South Asia, the Americas	1																		1
D4e2c	Central, East and South Asia, the Americas	2																					1
D4e4b	Central, East and South Asia, the Americas	2																																		2
D4j	Central, East and South Asia, the Americas	7						1													1		1																	1		1	1
D5	East and Southeast Asia, smaller numbers Central and South Asia	1																																													1
F1a'c'f	Central, East, South and Southeast Asia	8			1						1																				1					1							1				2
F1f	Central, East, South and Southeast Asia	1																																								1
F3	Central, East, South and Southeast Asia	5																																		3						2
G1	Central, East, South and Southeast Asia	1																																								1
H10c	North Africa, Europe	2					1																													1
H11a	North Africa, Europe	1																			1
H18b	North Africa, Europe	14													3						6															4
H1a	North Africa, Europe	1																																		1
H1a3a	North Africa, Europe	1																																													1
H1au1a	North Africa, Europe	6																					1													1									1		2
H1bd	North Africa, Europe	1																					1
H1bu	North Africa, Europe	1																			1
H1c16	North Africa, Europe	1																																		1
H1cc	North Africa, Europe	1													1
H1e4	North Africa, Europe	5					1								1																					1			1			1
H1n1b	North Africa, Europe	1																																		1
H24b	Europe, Central Asia	3									1																									1											1
H2a1	Europe, Central Asia	5																			1															1			1			1					1
H2a1d	Europe, Central Asia	1																																								1
H2a2a1 (best prediction HaploGrep2)	Europe, Central Asia	562	2	1		8	9	32			8				51	1			3	1	70		17	1	2	2	2	1		1	8	2			2	143	2		25		1	69	3		8	2	63
H2a2a1a	Europe, Central Asia	11					1														1					1										4			2								2
H2a2a1f	Europe, Central Asia	44					1				1	1			3					1	2		2													12						15	2				3
H2a2b4	Europe, Central Asia	39						1							5				3		5		2			1										12	1		2			2					3
H2a2b5a	Europe, Central Asia	1																																		1
H3aq	North Africa, Europe	1																					1
H46a	North Africa, Europe, Caucasus	3																					1													1													1
H4a	North Africa, Europe, Caucasus	1																																								1
H5a8	Europe	1																																													1
H6	Europe, Central Asia	7																	1												1											4
H6a1b	Europe, Central Asia	2																																													1
H6a1b2e	Europe, Central Asia	1																																		1
H6c	Europe, Central Asia	1																			1
H7i	Europe, Central Asia	4		1																																2									1
H84	Europe, Central Asia	1																																		1
H94	Europe, Central Asia	5													1						3																					1
I1	Europe, Central Asia	38					1	2			1				1	1					1		1		1											10			2	1		14					2
J1b1	Middle East, Central and South Asia	4																																					2						1		1
J1b3	Middle East, Central and South Asia	1																																		1
K	North Africa, Europe, West and South Asia	12																			3																					3			1		3
K1a1	North Africa, Europe, West and South Asia	1																																								1
K1a17a	North Africa, Europe, West and South Asia	1																																		1
K1a4a	North Africa, Europe, West and South Asia	1																																								1
K2a5b	North Africa, Europe, West and South Asia	4													1						1		1													1
L1c1d	Central and West Africa	1																																													1
L3	Mainly East Africa. West, South and Southeast Asia	211			1	2	5	6		2	5			1	13				3	1	24		12			1		1			6			1	1	44	3		9	2		23	3		1		30	1
L3c'd	Mainly East Africa. West, South and Southeast Asia	2																			2
L3e2b1	Mainly East Africa. West, South and Southeast Asia	3																					2													1
L3e2b5	Mainly East Africa. West, South and Southeast Asia	11	1																		2															3			1			1					3
L3h1	Mainly East Africa. West, South and Southeast Asia	4						2																												1											1
L4	Mainly East Africa. West, South and Southeast Asia	6													1																								1			2					2
M1	Widespread in Eurasia	3										1																														2
M13a'b	South and Southeast Asia	7													1						1															2			1			1
M21b1	South and Southeast Asia	1																																		1
M27b1	South and Southeast Asia	1
M30	South Asia (especially India)	150				3	6	7	1		1	1			7			1	4		18		8								1		1		1	44			7			14	2	1	4	2	12
M30c1a1	South Asia (especially India)	1						1
M33c	South and Southeast Asia	8																			6															1			1
M35b	South and Southeast Asia	12				1			1														1													2			1			2					3
M39	South and Southeast Asia	3																	2												1
M3c	South and Southeast Asia	30				1	1					1			2				2		4		2													12										1	4
M4	South and Southeast Asia	68					1	6			1	1			4				1		3		4								1					20	1		5			5	3	2		1	8
M42a	South and Southeast Asia	1
M43	South and Southeast Asia	3						1																												1
M43a1	South and Southeast Asia	2															1																									1
M43b	South and Southeast Asia	2																			1																					1
M5	South and Southeast Asia	37				1									3				2		7															10			5			2			1		2
M52b1a	South and Southeast Asia	1																																		1
M5a1a	South and Southeast Asia	4																			2															1	1
M5a5	South and Southeast Asia	4																	1		1																										1
M5a'd	South and Southeast Asia	87	1		1			4			1	2			2				1		17		3				1			1	2					24			2			4	2		1	2	10
M6	South and Southeast Asia (highest frequency in mid-eastern India and Kashmir)*	9																			1								1							3						2					2
M65a1	South and Southeast Asia	3					2																													1
M69a	South and Southeast Asia	3																			1		1																								1
M6a1	South and Southeast Asia	5													1						1		1																								1
M6a2	South and Southeast Asia	2						1																																		1
M9a1	East and Central Asia (especially in Tibet)	2									1																									1
N1a	South Asia, Western Eurasia	3					1					1																																			1
N1a1b	South Asia, Western Eurasia	24											1		7					1	4		1													6			1			1					1
N1a3	South Asia, Western Eurasia	5																													1					2											2
R30a1a	South Asia (especially Andra Pradesh)**	3																																		2			1
R30b2	South Asia (especially Punjab)**	14													3				1		2		1					2			1					2	1										1
R31a	South Asia (especially Brahmins from Uttar Pradesh and Rajputs from Rajasthan)**	1																																								1
R5	South Asia	42				2	2	4				1			3				3		2		1								1					11						5	1		1		3
R8	South Asia	8						2							1						1															1						1					2
T	Europe, Central and South Asia	58				1	1	4							2				2	1	5		2				1		1		2					16			2			6	1		1		6
U1	Europe, Western Asia	15				1	1	1				1									1		6													2						1					1
U2'3'4'7'8'9	South Asia (most common), present in Central and West Asia	233				4	1	13			5	3	1		19	1			9	1	28	1	13			1		2			5				1	54			6			15		1	5		32
U2a2	South Asia (most common), present in Central and West Asia	17					2	2													2		1													6	1		2			1
U2b1	South Asia (most common), present in Central and West Asia	6									1				1								1													3
U2b2	South Asia (most common), present in Central and West Asia	59			1	1	1	5			1				3					2	8		6								3					11			3			6	1		1		3
U2d2	South Asia (most common), present in Central and West Asia	12													1						3															5		1					1				1
U2e	South Asia (most common), present in Central and West Asia	35	1					2	1						1				1		1		3								1				2	5			1			10					4
U2e1e	South Asia (most common), present in Central and West Asia	1																																								1
U3a1	Europe, Middle East, Central Asia	2																					1													1
U4d2	Europe, Central and South Asia	6									1				1																					2						2
U5a1+@16192	Europe, Central Asia	27									1										1		2			1					2					8	1		1			2			2		4
U5a1a1	Europe, Central Asia	6																			2		1													2											1
U5a1b	Europe, Central Asia	5									1																									4
U5a'b	Europe, Central Asia	1																																		1
U5b2a1	Europe, Central Asia	2																																		1											1
U5b2a1a2	Europe, Central Asia	1																																													1
U5b2b1	Europe, Central Asia	1																																		1
U7a5	West, Central and South Asia	1																																		1
U8b1a1	West Asia	2				1																																									1
U9a1	South Asia (Makrani population, Pakistan)	2																			2
W1c	Europe, West Asia and South Asia (high frequency in north Paksitan)*	8													2						1																		1						1		2
W3a1	Europe, West Asia and South Asia (high frequency in north Paksitan)*	23						1							6						8															4			1			1	1
W6	Europe, West Asia and South Asia (high frequency in north Paksitan)*	18													5				2									1			1					4						2							1
X2	North Africa, Europe, Western Asia, the Americas	20						4							1						2		1													7						1					3
Total Samples		2200	5	2	4	26	38	104	3	2	31	13	2	1	159	3	1	1	43	9	261	1	103	1	3	7	4	7	2	2	38	2	1	1	7	550	11	1	88	4	1	249	22	4	30	8	240	1	2
[truncated: 8 more columns]
