# Supplementary material for: Fine-scale population structure and demographic history of British Pakistanis
Source: Nat Commun. 2021 Dec 10;12:7189. doi: 10.1038/s41467-021-27394-2 (PMC8664933; doi:10.1038/s41467-021-27394-2)
Supplement: Supplementary file 10 — Supplementary Data 8 [file 41467_2021_27394_MOESM10_ESM.xlsx]

## Sheet: Supplementary Data 8
Supplementary Data 8. Pairwise FST values between each pair of homogeneous subgroups defined by fineSTRUCTURE, with their sample sizes.
	Sample size	FST
		Pathan in Cluster 8	Jatt in Cluster 10	Awaan in Cluster 2	Bains in Cluster 9	Kashmiri in Cluster 1	Qasabi in Cluster 7	Gujjar in Cluster 5	Syed in Cluster 2	Choudhry in Cluster 10	Arain in Cluster 4	Rajput-B in Cluster 9
Pathan in Cluster 8	213	0	0.00408226	0.00273551	0.00609193	0.00289901	0.00535503	0.00360207	0.0025997	0.00387307	0.00301331	0.00624337
Jatt in Cluster 10	204	0.00408226	0	0.0022707	0.00531748	0.0032806	0.0048355	0.0026439	0.00230609	1.377e-05	0.0033038	0.00539592
Awaan in Cluster 2	28	0.00273551	0.0022707	0	0.00435223	0.00158611	0.00361525	0.00182714	0.00092011	0.00200914	0.00206775	0.00453213
Bains in Cluster 9	75	0.00609193	0.00531748	0.00435223	0	0.0047947	0.00646018	0.00503451	0.00415891	0.00504524	0.00545297	1.5e-07
Kashmiri in Cluster 1	84	0.00289901	0.0032806	0.00158611	0.0047947	0	0.00285738	0.00286732	0.00092224	0.00297316	0.00232487	0.00494492
Qasabi in Cluster 7	21	0.00535503	0.0048355	0.00361525	0.00646018	0.00285738	0	0.00492952	0.00269427	0.00466149	0.00466848	0.00694539
Gujjar in Cluster 5	39	0.00360207	0.0026439	0.00182714	0.00503451	0.00286732	0.00492952	0	0.00179601	0.00249296	0.00321948	0.00533419
Syed in Cluster 2	44	0.0025997	0.00230609	0.00092011	0.00415891	0.00092224	0.00269427	0.00179601	0	0.00213152	0.00203065	0.00432428
Choudhry in Cluster 10	95	0.00387307	1.377e-05	0.00200914	0.00504524	0.00297316	0.00466149	0.00249296	0.00213152	0	0.00300898	0.00521667
Arain in Cluster 4	25	0.00301331	0.0033038	0.00206775	0.00545297	0.00232487	0.00466848	0.00321948	0.00203065	0.00300898	0	0.00568425
Rajput-B in Cluster 9	23	0.00624337	0.00539592	0.00453213	1.5e-07	0.00494492	0.00694539	0.00533419	0.00432428	0.00521667	0.00568425	0
