# Supplementary material for: Fine-scale population structure and demographic history of British Pakistanis
Source: Nat Commun. 2021 Dec 10;12:7189. doi: 10.1038/s41467-021-27394-2 (PMC8664933; doi:10.1038/s41467-021-27394-2)
Supplement: Supplementary file 11 — Supplementary Data 9 [file 41467_2021_27394_MOESM11_ESM.xlsx]

## Sheet: Supplementary Data 9
Supplementary Data 9. Pairwise divergence times (in generations) inferred using NeON between homogeneous subgroups defined by fineSTRUCTURE. The numbers in brackets indicate 95% confidence intervals.
Population	Pathan in Cluster 8	Jatt/Choudhry in Cluster10	Awaan/Syed in Cluster2	Bains/Rajput-B in Cluster 9	Qasabi in Cluster 7	Gujjar in Cluster 5	Kashmiri in Cluster 1	Arain in Cluster 4
Pathan in Cluster 8	0	49 (46-53)	32 (30-35)	71 (66-76)	62 (57-68)	45 (41-49)	15 (14-17)	36 (34-39)
Jatt/Choudhry in Cluster 10		0	31 (29-35)	59 (56-64)	53 (49-59)	31 (29-34)	9 (8-10)	37 (35-40)
Awaan/Syed in Cluster 2			0	52 (49-58)	34 (31-39)	26 (24-29)	13 (12-15)	22 (20-24)
Bains/Rajput-B in Cluster 9				0	68 (62-73	57 (52-62)	40 (37-44)	60 (56-63)
Qasabi in Cluster 7					0	57 (51-63)	41 (38-46)	53 (48-57)
Gujjar in Cluster 5						0	20 (18-22)	38 (35-41)
Kashmiri in Cluster 1							0	19 (18-21)
Arain in Cluster 4								0
