# Supplementary material for: Fine-scale population structure and demographic history of British Pakistanis
Source: Nat Commun. 2021 Dec 10;12:7189. doi: 10.1038/s41467-021-27394-2 (PMC8664933; doi:10.1038/s41467-021-27394-2)
Supplement: Supplementary file 12 — Supplementary Data 10 [file 41467_2021_27394_MOESM12_ESM.xlsx]

## Sheet: Supplementary Table 10
Supplementary Data 10. Pairwise divergence times (in generations) inferred by NeON using different sets of samples. The numbers in brackets indicate 95% confidence intervals.
Non-consanguineous individuals from homogeneous subgroups (FROH <10%)
Population	Pathan in Cluster 8	Jatt/Choudhry in Cluster10	Awaan/Syed in Cluster2	Qasabi in Cluster 7	Gujjar in Cluster 5	Kashmiri in Cluster 1	Arain in Cluster 4	Bains/Rajput-B in Cluster 9
Pathan in Cluster 8	0	48(44-52)	32(30-35)	49(45-54)	44(40-48)	12(11-13)	38(35-40)	70(65-76)
Jatt/Choudhry in Cluster10		0	30(28-34)	41(38-46)	31(29-34)	13(12-14)	39(37-42)	59(55-64)
Awaan/Syed in Cluster2			0	21(19-24)	25(23-28)	12(11-14)	24(23-27)	52(49-58)
Qasabi in Cluster 7				0	43(39-48)	27(25-31)	40(36-43)	59(54-65)
Gujjar in Cluster 5					0	20(18-22)	38(35-41)	58(53-63)
Kashmiri in Cluster 1						0	19(18-21)	38(35-41)
Arain in Cluster 4							0	62(58-65)
Bains/Rajput-B in Cluster 9								0
Non-consanguineous individuals from homogeneous subgroups (FROH <2%)
Population	Pathan in Cluster 8	Jatt/Choudhry in Cluster10	Awaan/Syed in Cluster2	Qasabi in Cluster 7	Gujjar in Cluster 5	Kashmiri in Cluster 1	Arain in Cluster 4	Bains/Rajput-B in Cluster 9
Pathan in Cluster 8	0	45(43-49)	28(26-31)	34(32-37)	36(33-40)	7(7-7)	34(31-37)	57(53-61)
Jatt/Choudhry in Cluster10		0	31(29-34)	33(31-35)	26(24-29)	20(19-21)	40(38-44)	51(48-55)
Awaan/Syed in Cluster2			0	14(13-15)	20(19-23)	10(10-11)	24(23-27)	42(39-45)
Qasabi in Cluster 7				0	30(28-33)	15(15-17)	31(29-33)	40(38-42)
Gujjar in Cluster 5					0	17(15-18)	30(27-33)	43(40-47)
Kashmiri in Cluster 1						0	17(16-18)	26(25-28)
Arain in Cluster 4							0	49(46-52)
Bains/Rajput-B in Cluster 9								0
All clusters defined by fineSTRUCTURE
Cluster	Cluster 1	Cluster 2	Cluster 3	Cluster 4	Cluster 5	Cluster 6	Cluster 7	Cluster 8	Cluster 9	Cluster 10	Cluster 11
Cluster 1	0	7(6-7)	16(15-18)	24(22-26)	34(32-38)	38(35-42)	20(19-22)	34(32-38)	57(53-62)	37(35-41)	22(21-25)
Cluster 2		0	12(11-13)	17(16-19)	20(19-23)	30(28-34)	16(15-18)	29(27-32)	49(45-53)	25(24-28)	10(10-11)
Cluster 3			0	26(24-29)	33(31-37)	40(38-45)	25(24-29)	37(34-41)	57(53-63)	37(35-41)	23(21-26)
Cluster 4				0	35(32-39)	50(46-55)	35(32-38)	35(32-38)	61(56-65)	36(33-39)	25(23-27)
Cluster 5					0	52(49-58)	40(37-45)	44(41-48)	58(54-64)	31(29-35)	22(21-25)
Cluster 6						0	39(37-44)	66(62-73)	44(41-48)	52(49-57)	40(38-45)
Cluster 7							0	50(47-55)	62(58-68)	43(41-48)	29(28-33)
Cluster 8								0	70(65-76)	47(44-52)	36(34-40)
Cluster 9									0	59(56-64)	51(47-55)
Cluster 10										0	13(12-14)
Cluster 11											0
