# Supplementary material for: Fine-scale population structure and demographic history of British Pakistanis
Source: Nat Commun. 2021 Dec 10;12:7189. doi: 10.1038/s41467-021-27394-2 (PMC8664933; doi:10.1038/s41467-021-27394-2)
Supplement: Supplementary file 13 — Supplementary Data 11 [file 41467_2021_27394_MOESM13_ESM.xlsx]

## Sheet: Supplementary Data 11
Supplementary Data 11. Pairwise divergence times (in generations) inferred using NeON within Cluster 9 (Bains/Rajput-B) and Cluster 10 (Jatt/Choudhry) defined by fineSTRUCTURE. The numbers in brackets indicate 95% confidence intervals.
Population	Bains in Cluster 9	Rajput-B in Cluster 9	Jatt in Cluster 10	Choudhry in Cluster 10
Bains in Cluster 9	0	1(0-1)	41(38-45)	36(33-39)
Rajput-B in Cluster 9		0	50(47-56)	42(46-50)
Jatt in Cluster 10			0	0(0-1)
Choudhry in Cluster 10				0
