# Supplementary material for: Fine-scale population structure and demographic history of British Pakistanis
Source: Nat Commun. 2021 Dec 10;12:7189. doi: 10.1038/s41467-021-27394-2 (PMC8664933; doi:10.1038/s41467-021-27394-2)
Supplement: Supplementary file 14 — Supplementary Data 12 [file 41467_2021_27394_MOESM14_ESM.xlsx]

## Sheet: Supplementary Data 12
Supplementary Data 12. Significant f3-statistics for Kashmiri using different pairs of the other homogeneous populations as source populations. The f3 statistics were calculated in the form of f3(target, source 1, source 2). Significant tests (Z< -3) provide evidence that the target population is derived from an admixture of populations related to source 1 and source 2.
Source 1	Source 2	Target	f3	standard deviation	Z-score
Pathan in Cluster 8	Jatt/Choudhry in Cluster 10	Kashmiri in Cluster 1	-0.001	4.7e-05	-21.3
Pathan in Cluster 8	Bains/Rajput-B in Cluster 9	Kashmiri in Cluster 1	-0.000758	5.6e-05	-13.5
Jatt/Choudhry in Cluster 10	Bains/Rajput-B in Cluster 9	Kashmiri in Cluster 1	-0.000534	5.4e-05	-9.9
Jatt/Choudhry in Cluster 10	Arain in Cluster 4	Kashmiri in Cluster 1	-0.000502	6.6e-05	-7.5
Pathan in Cluster 8	Gujjar in Cluster 5	Kashmiri in Cluster 1	-0.000449	6.1e-05	-7.4
Jatt/Choudhry in Cluster 10	Awaan/Syed in Cluster 2	Kashmiri in Cluster 1	-0.000317	4.8e-05	-6.6
Jatt/Choudhry in Cluster 10	Qasabi in Cluster 7	Kashmiri in Cluster 1	-0.00036	7.7e-05	-4.6
Pathan in Cluster 8	Qasabi in Cluster 7	Kashmiri in Cluster 1	-0.000366	8.3e-05	-4.4
Bains/Rajput-B in Cluster 9	Arain in Cluster 4	Kashmiri in Cluster 1	-0.000261	7.8e-05	-3.3
