# Supplementary material for: Fine-scale population structure and demographic history of British Pakistanis
Source: Nat Commun. 2021 Dec 10;12:7189. doi: 10.1038/s41467-021-27394-2 (PMC8664933; doi:10.1038/s41467-021-27394-2)
Supplement: Supplementary file 15 — Supplementary Data 13 [file 41467_2021_27394_MOESM15_ESM.xlsx]

## Sheet: Supplementary Data 13
Supplementary Data 13. Rates of consanguinity as declared by BiB Pakistani mothers, split by self-declared subgroup. Note that the totals may not match those in Supplementary Data 2 and 3 due to missing data in the questionnaire responses.
	mother's parents' relationship														mother's relationship with baby's father
	count							proportion							count							proportion
	1st cousin	1st cousin once removed	2nd cousin	Related but don't know how	Other blood	Other marriage	Unrelated	1st cousin	1st cousin once removed	2nd cousin	Related but don't know how	Other blood	Other marriage	Unrelated	1st cousin	1st cousin once removed	2nd cousin	Related but don't know how	Other blood	Other marriage	Unrelated	1st cousin	1st cousin once removed	2nd cousin	Related but don't know how	Other blood	Other marriage	Unrelated
TOTAL	992	13	185	165	263	84	1302	0.330226	0.00432756	0.0615846	0.0549268	0.0875499	0.0279627	0.433422	1158	23	393	45	236	98	1126	0.376096	0.00746996	0.127639	0.0146151	0.0766483	0.0318285	0.365703
ABBASI	1	0	0	1	1	0	3	0.166667	0	0	0.166667	0.166667	0	0.5	1	0	1	0	0	0	4	0.166667	0	0.166667	0	0	0	0.666667
ALVI	1	0	0	0	0	0	1	0.5	0	0	0	0	0	0.5	0	0	0	0	1	0	1	0	0	0	0	0.5	0	0.5
ANSARI	2	0	0	1	0	0	1	0.5	0	0	0.25	0	0	0.25	3	0	0	0	0	0	1	0.75	0	0	0	0	0	0.25
ARAIN	7	0	1	0	2	3	15	0.25	0	0.0357143	0	0.0714286	0.107143	0.535714	2	0	5	0	0	0	22	0.0689655	0	0.172414	0	0	0	0.758621
AWAAN	22	0	6	2	7	0	15	0.423077	0	0.115385	0.0384615	0.134615	0	0.288462	32	0	4	1	6	2	9	0.592593	0	0.0740741	0.0185185	0.111111	0.037037	0.166667
BAINS	63	1	12	10	23	5	61	0.36	0.00571429	0.0685714	0.0571429	0.131429	0.0285714	0.348571	63	3	26	2	25	7	53	0.351955	0.0167598	0.145251	0.0111732	0.139665	0.0391061	0.296089
BALOCH	1	0	1	0	0	0	2	0.25	0	0.25	0	0	0	0.5	2	0	0	0	0	0	2	0.5	0	0	0	0	0	0.5
BHANS	1	0	0	0	0	0	2	0.333333	0	0	0	0	0	0.666667	1	1	0	0	0	0	1	0.333333	0.333333	0	0	0	0	0.333333
BHATTI	13	0	3	4	3	1	17	0.317073	0	0.0731707	0.097561	0.0731707	0.0243902	0.414634	16	3	8	2	2	0	11	0.380952	0.0714286	0.190476	0.047619	0.047619	0	0.261905
CHACHI	5	0	1	1	0	0	7	0.357143	0	0.0714286	0.0714286	0	0	0.5	5	0	1	0	1	0	7	0.357143	0	0.0714286	0	0.0714286	0	0.5
CHATT	0	0	0	1	0	0	2	0	0	0	0.333333	0	0	0.666667	3	0	0	0	0	0	1	0.75	0	0	0	0	0	0.25
CHEER	1	0	0	0	0	0	0	1	0	0	0	0	0	0	0	0	0	0	1	0	0	0	0	0	0	1	0	0
CHOUDHRY	89	0	15	11	17	5	75	0.419811	0	0.0707547	0.0518868	0.0801887	0.0235849	0.353774	93	1	27	5	20	7	61	0.434579	0.0046729	0.126168	0.0233645	0.0934579	0.0327103	0.285047
DARR	1	0	0	0	0	1	1	0.333333	0	0	0	0	0.333333	0.333333	1	0	1	0	0	0	1	0.333333	0	0.333333	0	0	0	0.333333
DARZI	1	0	0	0	0	0	0	1	0	0	0	0	0	0	1	0	0	0	0	0	0	1	0	0	0	0	0	0
DURRANI	0	0	1	0	0	0	0	0	0	1	0	0	0	0	1	0	0	0	0	0	0	1	0	0	0	0	0	0
GUJJAR	18	0	4	5	5	3	22	0.315789	0	0.0701754	0.0877193	0.0877193	0.0526316	0.385965	31	1	4	1	8	2	12	0.525424	0.0169492	0.0677966	0.0169492	0.135593	0.0338983	0.20339
JANJUA	3	0	2	2	1	0	4	0.25	0	0.166667	0.166667	0.0833333	0	0.333333	4	0	0	1	1	1	5	0.333333	0	0	0.0833333	0.0833333	0.0833333	0.416667
JATT	134	3	20	19	28	7	135	0.387283	0.00867052	0.0578035	0.0549133	0.0809249	0.0202312	0.390173	152	3	48	9	35	11	99	0.42577	0.00840336	0.134454	0.0252101	0.0980392	0.0308123	0.277311
KAPOOR	0	0	0	0	1	0	0	0	0	0	0	1	0	0	0	0	1	0	0	0	0	0	0	1	0	0	0	0
KASHMIRI	43	0	12	9	14	2	60	0.307143	0	0.0857143	0.0642857	0.1	0.0142857	0.428571	40	0	21	0	15	3	63	0.28169	0	0.147887	0	0.105634	0.0211268	0.443662
KAYANI	1	0	0	0	0	0	0	1	0	0	0	0	0	0	0	0	0	0	0	0	1	0	0	0	0	0	0	1
KHANKHEL	1	0	1	0	0	0	1	0.333	0	0.333	0	0	0	0.333	1	0	2	0	0	0	0	0.25	0	0.75	0	0	0	0
KHAWAJA	3	0	0	1	0	1	6	0.272727	0	0	0.0909091	0	0.0909091	0.545455	3	0	3	0	0	1	4	0.272727	0	0.272727	0	0	0.0909091	0.363636
KHOKHAR	2	0	0	1	0	0	2	0.4	0	0	0.2	0	0	0.4	2	0	1	0	1	0	2	0.333333	0	0.166667	0	0.166667	0	0.333333
KUMHAR	7	0	1	0	0	0	5	0.538462	0	0.0769231	0	0	0	0.384615	6	0	1	0	1	0	7	0.4	0	0.0666667	0	0.0666667	0	0.466667
MACHHI	1	0	1	1	0	0	1	0.25	0	0.25	0.25	0	0	0.25	0	0	2	0	0	1	1	0	0	0.5	0	0	0.25	0.25
MAHAR	1	0	0	1	0	0	0	0.5	0	0	0.5	0	0	0	1	0	0	0	0	0	1	0.5	0	0	0	0	0	0.5
MALIK	20	1	3	1	4	3	18	0.4	0.02	0.06	0.02	0.08	0.06	0.36	21	1	4	0	1	3	22	0.403846	0.0192308	0.0769231	0	0.0192308	0.0576923	0.423077
MEMON	1	0	0	0	0	0	1	0.5	0	0	0	0	0	0.5	1	0	0	0	0	0	1	0.5	0	0	0	0	0	0.5
MIAN	0	0	0	0	0	0	1	0	0	0	0	0	0	1	1	0	0	0	0	0	0	1	0	0	0	0	0	0
MIR	1	0	0	0	0	0	0	1	0	0	0	0	0	0	0	0	0	0	1	0	0	0	0	0	0	1	0	0
MIRZA	4	0	1	0	0	0	2	0.571429	0	0.142857	0	0	0	0.285714	3	0	0	0	3	0	2	0.375	0	0	0	0.375	0	0.25
Missing	197	6	34	36	49	19	399	0.266216	0.00810811	0.0459459	0.0486486	0.0662162	0.0256757	0.539189	241	1	99	11	48	19	336	0.319205	0.0013245	0.131126	0.0145695	0.0635762	0.0251656	0.445033
MISTRI	1	1	1	1	3	2	7	0.0625	0.0625	0.0625	0.0625	0.1875	0.125	0.4375	6	0	1	1	0	1	7	0.375	0	0.0625	0.0625	0	0.0625	0.4375
MOCHI	1	0	0	0	0	0	0	1	0	0	0	0	0	0	1	0	0	0	0	0	0	1	0	0	0	0	0	0
MUGHAL	47	0	12	4	19	4	39	0.376	0	0.096	0.032	0.152	0.032	0.312	57	1	15	4	8	4	40	0.44186	0.00775194	0.116279	0.0310078	0.0620155	0.0310078	0.310078
NAI	2	0	0	2	0	0	2	0.333333	0	0	0.333333	0	0	0.333333	3	0	1	0	0	0	2	0.5	0	0.166667	0	0	0	0.333333
PATEL	1	0	0	0	0	0	0	1	0	0	0	0	0	0	0	0	0	0	0	0	1	0	0	0	0	0	0	1
PATHAN	86	0	17	18	30	11	195	0.240896	0	0.047619	0.0504202	0.0840336	0.0308123	0.546218	141	3	45	2	23	14	134	0.389503	0.00828729	0.124309	0.00552486	0.0635359	0.038674	0.370166
QASABI	10	0	1	5	6	1	11	0.294118	0	0.0294118	0.147059	0.176471	0.0294118	0.323529	18	0	4	0	1	2	10	0.514286	0	0.114286	0	0.0285714	0.0571429	0.285714
QAZI	0	0	0	1	0	0	4	0	0	0	0.2	0	0	0.8	1	0	1	0	0	0	3	0.2	0	0.2	0	0	0	0.6
QURESHI	14	0	4	1	5	1	15	0.35	0	0.1	0.025	0.125	0.025	0.375	16	1	10	0	4	1	10	0.380952	0.0238095	0.238095	0	0.0952381	0.0238095	0.238095
RAI	2	0	0	0	0	1	4	0.285714	0	0	0	0	0.142857	0.571429	4	0	1	0	0	0	3	0.5	0	0.125	0	0	0	0.375
RAJPUT	133	1	25	18	36	11	118	0.388889	0.00292398	0.0730994	0.0526316	0.105263	0.0321637	0.345029	140	2	44	5	25	10	128	0.39548	0.00564972	0.124294	0.0141243	0.0706215	0.0282486	0.361582
RANA	0	0	0	0	0	0	1	0	0	0	0	0	0	1	0	0	0	0	0	0	1	0	0	0	0	0	0	1
REHMANI	0	0	0	0	1	0	3	0	0	0	0	0.25	0	0.75	1	0	0	0	1	1	1	0.25	0	0	0	0.25	0.25	0.25
SARDARR	1	0	0	0	0	0	1	0.5	0	0	0	0	0	0.5	0	0	0	0	0	1	1	0	0	0	0	0	0.5	0.5
SEHGAL	1	0	0	0	1	0	1	0.333333	0	0	0	0.333333	0	0.333333	2	0	0	0	0	0	1	0.666667	0	0	0	0	0	0.333333
SHAH	1	0	1	1	2	0	1	0.166667	0	0.166667	0.166667	0.333333	0	0.166667	2	0	1	0	1	1	1	0.333333	0	0.166667	0	0.166667	0.166667	0.166667
SHEIKH	17	0	3	2	0	0	14	0.472222	0	0.0833333	0.0555556	0	0	0.388889	10	1	4	1	1	3	18	0.263158	0.0263158	0.105263	0.0263158	0.0263158	0.0789474	0.473684
SYED	25	0	2	5	5	3	26	0.378788	0	0.030303	0.0757576	0.0757576	0.0454545	0.393939	24	1	6	0	2	3	31	0.358209	0.0149254	0.0895522	0	0.0298507	0.0447761	0.462687
TANOLI	1	0	0	0	0	0	0	1	0	0	0	0	0	0	0	0	0	0	0	0	1	0	0	0	0	0	0	1
TARHELI	1	0	0	0	0	0	0	1	0	0	0	0	0	0	0	0	0	0	0	0	1	0	0	0	0	0	0	1
VIRAJ	1	0	0	0	0	0	0	1	0	0	0	0	0	0	1	0	0	0	0	0	0	1	0	0	0	0	0	0
WARAICH	2	0	0	0	0	0	0	1	0	0	0	0	0	0	0	0	1	0	0	0	1	0	0	0.5	0	0	0	0.5
ZAMINDAAR	0	0	0	0	0	0	1	0	0	0	0	0	0	1	0	0	0	0	0	0	1	0	0	0	0	0	0	1
