# Supplementary material for: Fine-scale population structure and demographic history of British Pakistanis
Source: Nat Commun. 2021 Dec 10;12:7189. doi: 10.1038/s41467-021-27394-2 (PMC8664933; doi:10.1038/s41467-021-27394-2)
Supplement: Supplementary file 16 — Supplementary Data 14 [file 41467_2021_27394_MOESM16_ESM.xlsx]

## Sheet: Supplementary Data 14
Supplementary Data 14. Rates of consanguinity as reported by BiB Pakistani mothers, split by homogeneous subgroup defined using fineSTRUCTURE. Note that the sample sizes may not match those given in Supplementary Data 8 due to missing data in the questionnaire responses.
	mother's parents' relationship														mother's relationship with baby's father
	count							proportion							count							proportion
	1st cousin	1st cousin once removed	2nd cousin	Related but don't know how	Other blood	Other marriage	Unrelated	1st cousin	1st cousin once removed	2nd cousin	Related but don't know how	Other blood	Other marriage	Unrelated	1st cousin	1st cousin once removed	2nd cousin	Related but don't know how	Other blood	Other marriage	Unrelated	1st cousin	1st cousin once removed	2nd cousin	Related but don't know how	Other blood	Other marriage	Unrelated
TOTAL	288	3	50	50	78	25	341	0.34491	0.00359281	0.0598802	0.0598802	0.0934132	0.0299401	0.408383	309	5	112	10	82	33	299	0.363529	0.00588235	0.131765	0.0117647	0.0964706	0.0388235	0.351765
Arain in Cluster 4	6	0	1	0	2	2	14	0.24	0	0.04	0	0.08	0.08	0.56	2	0	2	0	0	0	21	0.08	0	0.08	0	0	0	0.84
Awaan/Syed in Cluster 2	26	0	4	4	7	2	28	0.366197	0	0.056338	0.056338	0.0985915	0.028169	0.394366	28	0	6	1	3	4	30	0.388889	0	0.0833333	0.0138889	0.0416667	0.0555556	0.416667
Bains/RajputB in Cluster 9	40	1	7	7	12	4	25	0.416667	0.0104167	0.0729167	0.0729167	0.125	0.0416667	0.260417	33	2	17	0	15	5	26	0.336735	0.0204082	0.173469	0	0.153061	0.0510204	0.265306
Gujjar in Cluster 5	9	0	3	3	4	3	16	0.236842	0	0.0789474	0.0789474	0.105263	0.0789474	0.421053	21	0	3	0	3	1	11	0.538462	0	0.0769231	0	0.0769231	0.025641	0.282051
Jatt/Choudhry in Cluster 10	127	2	17	17	23	5	101	0.434932	0.00684932	0.0582192	0.0582192	0.0787671	0.0171233	0.34589	123	2	45	7	33	8	80	0.412752	0.00671141	0.151007	0.0234899	0.110738	0.0268456	0.268456
Kashmiri in Cluster 1	24	0	7	6	8	1	37	0.289157	0	0.0843373	0.0722892	0.0963855	0.0120482	0.445783	20	0	12	0	12	2	38	0.238095	0	0.142857	0	0.142857	0.0238095	0.452381
Pathan in Cluster 8	50	0	11	10	18	8	113	0.238095	0	0.052381	0.047619	0.0857143	0.0380952	0.538095	73	1	25	2	16	11	85	0.342723	0.00469484	0.117371	0.00938967	0.0751174	0.0516432	0.399061
Qasabi in Cluster 7	6	0	0	3	4	0	7	0.3	0	0	0.15	0.2	0	0.35	9	0	2	0	0	2	8	0.428571	0	0.0952381	0	0	0.0952381	0.380952
