# Supplementary material for: Fine-scale population structure and demographic history of British Pakistanis
Source: Nat Commun. 2021 Dec 10;12:7189. doi: 10.1038/s41467-021-27394-2 (PMC8664933; doi:10.1038/s41467-021-27394-2)
Supplement: Supplementary file 17 — Supplementary Data 15 [file 41467_2021_27394_MOESM17_ESM.xlsx]

## Sheet: Supplementary Data 15
Supplementary Data 15. Modelling of Bradford subgroups as a mixture of ANI and ASI components using qpgraph as seen in Narasimhan et al. (2019). The table reports the proportion of ANI and ASI components for each Bradford subgroup and the worst f-statistics for each test. The largest deviation between theoretical and empirical f-statistics was |Z-score|= 2.9, suggesting a good fit of the model co…
			Worst f-statistics
Bradford subgroup	Proportion ANI (%)	Proportion ASI (%)	pop1	pop2	pop3	pop4	Fit	Obs	Diff	Std.error	Z
Bains/RajputB in Cluster 9	69	31	Papuan	Onge	BMA	Palliyar	0.000693	0.003341	0.002648	0.001214	2.182
Awaan/Syed in Cluster 2	68	32	Papuan	Dai	BMA	Awaan/Syed in Cluster 2	-4.3e-05	0.00193	0.001973	0.000764	2.585
Jatt/Choudhry in Cluster 10	74	26	Papuan	Onge	BMA	Palliyar	0.000671	0.00334	0.002668	0.001213	2.2
Qasabi in Cluster 7	61	39	Onge	Nicobarese	Palliyar	Qasabi in Cluster 7	0.002035	0.004734	0.002699	0.000918	2.941
Gujjar in Cluster 5	72	28	Onge	Juang	Palliyar	Gujjar in Cluster 5	-0.002955	-0.000826	0.00213	0.000745	2.859
Pathan in Cluster 8	80	20	Papuan	Onge	BMA	Palliyar	0.000705	0.003339	0.002634	0.001213	2.172
Kashmiri in Cluster 1	64	36	Onge	Dai	Palliyar	Kashmiri in Cluster 1	0.002066	0.004232	0.002165	0.000826	2.622
Arain in Cluster 4	74	26	Onge	Juang	Palliyar	Arain in Cluster 4	-0.003324	-0.001294	0.00203	0.000768	2.644
