# Supplementary material for: Fine-scale population structure and demographic history of British Pakistanis
Source: Nat Commun. 2021 Dec 10;12:7189. doi: 10.1038/s41467-021-27394-2 (PMC8664933; doi:10.1038/s41467-021-27394-2)
Supplement: Supplementary file 18 — Supplementary Data 16 [file 41467_2021_27394_MOESM18_ESM.xlsx]

## Sheet: Supplementary Data 16
Supplementary Data 16. Sample confusion matrix from the consanguinity inference algorithm. This shows one instance of training a neural net on the simulated data of various consanguineous schemes.
	True classification
		sibling	avuncular - 3rd generation	avuncular - 2nd generation	avuncular - 1st generation	1st cousin - 3rd generation	1st cousin - 2nd generation	1st cousin - 1st generation	1st cousin once removed	second cousin	unrelated (more distant than second cousin)
Predicted classification	sibling	70	21	2	0	7	0	0	0	0	0
	avuncular - 3rd generation	18	49	12	5	13	2	0	0	1	0
	avuncular - 2nd generation	1	10	48	3	12	22	4	0	0	0
	avuncular - 1st generation	3	9	19	21	19	19	7	2	1	0
	1st cousin - 3rd generation	0	11	14	3	43	22	6	0	1	0
	1st cousin - 2nd generation	0	5	14	3	22	31	25	0	0	0
	1st cousin - 1st generation	0	1	7	0	1	18	49	24	0	0
	1st cousin once removed	0	0	0	0	0	3	22	46	28	1
	second cousin	0	0	0	0	0	1	10	22	52	15
	unrelated (more distant than second cousin)	0	0	0	0	0	0	0	0	2	98
