# Supplementary material for: Fine-scale population structure and demographic history of British Pakistanis
Source: Nat Commun. 2021 Dec 10;12:7189. doi: 10.1038/s41467-021-27394-2 (PMC8664933; doi:10.1038/s41467-021-27394-2)
Supplement: Supplementary file 19 — Supplementary Data 17 [file 41467_2021_27394_MOESM19_ESM.xlsx]

## Sheet: Supplementary Data 17
Supplementary Data 17. Sensitivity and positive predictive value of classifications from the consanguinity inference algorithm.
	Classification	Mean sensitivity (SD)	Mean positive predictive value (SD)
Analysis of predicting individual classes	sibling	68.0% (0.57%)	70.0% (1.0%)
	avuncular - 3rd generation	33.1% (1.9%)	34.7% (2.3%)
	avuncular - 2nd generation	28.7% (3.7%)	28% (5.3%)
	avuncular - 1st generation	26.8% (4.9%)	14.7% (3.8%)
	1st cousin - 3rd generation	29.9% (3.6%)	36.7% (5.0%)
	1st cousin - 2nd generation	25.9% (2.1%)	26.7% (4.5%)
	1st cousin - 1st generation	35.3% (3.2%)	36.3% (0.58%)
	1st cousin once removed	40.5% (1.9%)	36.7% (6.0%)
	second cousin	49.2% (1.2%)	43.3% (4.9%)
	further than second cousin	76.8% (0.35%)	98% (0.01%)
Analysis of predicting combined classes	first cousin or closer	95.2% (0.24%)	94.6% (0.11%)
	1st cousin once removed and second cousin	73.3% (0.50%)	82.3 (0.93%)
	closer than second cousin	99% (0.01%)	82.5% (1.1%)
