# Supplementary material for: Fine-scale population structure and demographic history of British Pakistanis
Source: Nat Commun. 2021 Dec 10;12:7189. doi: 10.1038/s41467-021-27394-2 (PMC8664933; doi:10.1038/s41467-021-27394-2)
Supplement: Supplementary file 20 — Supplementary Data 18 [file 41467_2021_27394_MOESM20_ESM.xlsx]

## Sheet: Supplementary Data 18
Supplementary Data 18: Sample sizes used for each analysis. * See Supplementary Data 3 for the sample sizes of individual self-reported subgroups. + See Supplementary Data 8 for the sample sizes of individual homogeneous subgroups inferred from a combination of fineSTRUCTURE clusters and self-reporting.
Display item	Method applied	Samples included	Data source
Figure 1	PCA; ADMIXTURE	2,200 unrelated British Pakistani mothers*	CoreExome chip
Figure 2	fineSTRUCTURE	1,520 unrelated British Pakistani mothers in the sixteen largest self-declared subgroups*	CoreExome chip
Figure 3	Divergence time estimates from NeonR; IBDNe	851 unrelated British Pakistani mothers in the eight largest homogeneous subgroups+	CoreExome chip
Figure 4a	IBDscore	658 unrelated British Pakistani mothers in the eight largest homogeneous subgroups, after further relatedness filtering applied	CoreExome chip
Figure 4b	Inferred consanguinity	1518 unrelated British Pakistani mothers with self-reported parental relatedness information	CoreExome chip
Figure 4c	Inferred consanguinity	2,200 unrelated British Pakistani mothers; 2520 unrelated white British mothers	CoreExome chip
Figure 4d	FROH split by inferred consanguinity	2,200 unrelated British Pakistani mothers	CoreExome chip
Figure 5	ROH footprint	unrelated Pakistani mothers - 213 from Pathan (Cluster 8); 204 from Jatt (Cluster 10)	CoreExome chip
Figure 6	Simulations to assess risk of recessive disorders	2,484 unrelated Pakistani mothers with CoreExome and exome sequence data	CoreExome chip + exome-sequence data
Supplementary Figure 1	Geographical origin of BiB Pakistanis	981 unrelated British Pakistani mothers with self-reported place-of-origin information	Questionnaire data
Figure 2ab	Comparisons of relatedness estimators	2,200 unrelated British Pakistani mothers	CoreExome chip
Supplementary Figure 2cd	Relatedness estimation with KING PropIBD	196 Pakistani couples with self-declared relationship information	CoreExome chip/GSA intersection
Figure 2e	KING PropIBD on simulated data	2000 individuals simulated based on the real genotype data from unrelated Pakistani mothers	CoreExome chip (simulated)
Supplementary Figure 3	PCA with external reference populations	2,200 unrelated British Pakistani mothers; 2,520 unrelated white British mothers (panel a only)	CoreExome chip intersected with external WGS datasets
Supplementary Figure 4	ADMIXTURE; f3-statistics with external reference populations	2,200 unrelated British Pakistani mothers*; (d) only - 1520 of these in the sixteen largest self-declared subgroups	CoreExome chip intersected with external WGS datasets
Supplementary Figure 5	UMAP	2,200 unrelated British Pakistani mothers*	CoreExome chip
Supplementary Figure 6	FST	851 unrelated British Pakistani mothers in the eight largest homogeneous subgroups+	CoreExome chip
Supplementary Figure 7	Y chromosome haplotype network	228 unrelated British Pakistani fathers*	GSA chip
Supplementary Figure 8	Divergence time estimates from NeonR	851 unrelated British Pakistani mothers in the eight largest homogeneous subgroups+	CoreExome chip
Supplementary Figure 9	TreeMix	851 unrelated British Pakistani mothers in the eight largest homogeneous subgroups+	CoreExome chip
Supplementary Figure 10	IBDNe sensitivity analyses, changing sample sets	unrelated British Pakistani mothers *. a) 851 in the eight largest homogeneous subgroups+; b-c) 1520 of these in the 16 largest self-declared subgroups; d) all 2200	CoreExome chip
Supplementary Figure 11	IBDNe sensitivity analyses	851 unrelated British Pakistani mothers in the eight largest homogeneous subgroups+	CoreExome chip
Supplementary Figure 12a	IBD score sensitivity analyses	632 unrelated British Pakistani mothers in the eight largest homogeneous subgroups+, after further relatedness filtering applied (mimicking what was done in Nakatsuka et al.)	CoreExome chip
Supplementary Figure 12de	IBD score sensitivity analyses	658 unrelated British Pakistani mothers in the eight largest homogeneous subgroups+, after further relatedness filtering applied	CoreExome chip
Supplementary Figure 12b	IBD score sensitivity analyses	1,308 unrelated British Pakistani mothers in the sixteen largest self-declared subgroups, after further relatedness filtering applied	CoreExome chip
Supplementary Figure 12c	IBD score sensitivity analyses	1,265 unrelated British Pakistani mothers in the sixteen largest self-declared subgroups, after further relatedness filtering applied	CoreExome chip
Supplementary Figure 13a	FROH patterns split by parents' country of birth	2,125 unrelated British Pakistani mothers and 1,569 unrelated British Pakistani children with self-reported information on parental birthplace	CoreExome chip
Supplementary Figure 13b	FROH patterns split by self-declared subgroup and country of birth	1,520 unrelated British Pakistani mothers in the sixteen largest self-declared subgroups*	CoreExome chip
Supplementary Figure 14a	Inferred consanguinity	1,518 unrelated British Pakistani mothers with self-reported parental relatedness information	CoreExome chip
Supplementary Figure 14b	Inferred consanguinity	2,200 unrelated British Pakistani mothers; 2,520 unrelated white British mothers	CoreExome chip
Supplementary Figure 14cd	Inferred consanguinity	1,286 unrelated British Pakistani children with parental relatedness information reported by their mothers	CoreExome chip
Supplementary Figure 14e	Inferred consanguinity	74 British Pakistani children with self-reported parental relatedness information and both parents genotyped	consanguinity estimate from the CoreExome; KING PropIBD estimates are from the CoreExome/GSA intersection
Supplementary Figure 15	Theoretical impact of the effective population size and average kinship between spouses on the expected ROH footprint	N/A	N/A
Supplementary Figure 16	ROH footprint	unrelated Pakistani mothers - 213 from Pathan (Cluster 8); 204 from Jatt (Cluster 10)	CoreExome chip
Supplementary Figure 17	ROH footprint	213 unrelated Pathan mothers (Cluster 8)	CoreExome chip
Supplementary Figure 18	IBD segment length distribution	2,200 unrelated British Pakistani mothers	CoreExome chip
Supplementary Figure 19	Qpgraph	20 unrelated Pathan mothers (Cluster 8)	CoreExome chip
Supplementary Figure 20	fineSTRUCTURE results on downsampled datasets	912 unrelated British Pakistani mothers, sampled from the 1,520 in the sixteen largest subgroups	CoreExome chip
Supplementary Data 1	sample sizes of BiB samples by dataset and self-declared ethnicity	counts indicated within the table	indicated within the table
Supplementary Data 2	sample sizes of Pakistani and white British samples by dataset with participant information	counts indicated within the table	indicated within the table
Supplementary Data 3	sample sizes of Pakistani mothers and fathers (after sample QC)	counts indicated within the table	CoreExome for mothers; GSA for fathers
Supplementary Data 4	f3-statistics	1,520 unrelated British Pakistani mothers in the sixteen largest self-declared subgroups*	CoreExome chip
Supplementary Data 5	f4-statistics	unrelated British Pakistani mothers who self-reported as Qureshi (N=30), Sheikh (N=30) or Syed (n=55)	CoreExome chip
Supplementary Data 6	Y-chromosome haplogroups	228 unrelated British Pakistani fathers*	GSA chip
Supplementary Data 7	mtDNA haplogroups	2,200 unrelated British Pakistani mothers*	CoreExome chip
Supplementary Data 8	FST between homogeneous subgroups	851 unrelated British Pakistani mothers in the eight largest homogeneous subgroups+	CoreExome chip
Supplementary Data 9	Divergence time estimates from NeonR	851 unrelated British Pakistani mothers in the eight largest homogeneous subgroups+	CoreExome chip
Supplementary Data 10	Divergence time estimates from NeonR	various subsets of 1,520 unrelated British Pakistani mothers in the sixteen largest self-declared subgroups	CoreExome chip
Supplementary Data 11	Divergence time estimates from NeonR	unrelated British Pakistani mothers from the indicated homogeneous subgroups+	CoreExome chip
Supplementary Data 12	f3-statistics for Kashmiri	851 unrelated British Pakistani mothers in the eight largest homogeneous subgroups+	CoreExome chip
Supplementary Data 13	Self-declared parental relatedness information	British Pakistani mothers	Questionnaire data
Supplementary Data 14	Self-declared parental relatedness information	835 unrelated British Pakistani mothers in the eight largest homogeneous subgroups+ who answered the relevant items on the questionnaire	Questionnaire data
Supplementary Data 15	Qpgraph	851 unrelated British Pakistani mothers in the eight largest homogeneous subgroups+	CoreExome chip
Supplementary Data 16	Confusion matrix from the consanguinity inference algorithm	1000 individuals simulated based on the real genotype data from unrelated Pakistani mothers	CoreExome chip (simulated)
Supplementary Data 17	Sensitivity and positive predictive value of classifications from the consanguinity inference algorithm	1000 individuals simulated based on the real genotype data from unrelated Pakistani mothers	CoreExome chip (simulated)
